# Supplementary material for: Revealing core-valence interactions in solution with femtosecond X-ray pump X-ray probe spectroscopy
Source: Nat Commun. 2023 Jun 9;14:3384. doi: 10.1038/s41467-023-39165-2 (PMC10250333; doi:10.1038/s41467-023-39165-2)
Supplement: Supplementary file 3 — Source Data [file 41467_2023_39165_MOESM3_ESM.xlsx]

## Sheet: fig_02
	Fe(II)							Fe(II)
Time [=] fs	N_a = 0	N_a = 1	N_a = 2	N_a = 3	N_a = 4		Time [=] fs	N_a = 0	N_a = 1	N_a = 2	N_a = 3	N_a = 4
0.001	0.00726	0.00072	5.5e-05	2e-05	0		0.001	0.008386	0.000702	0.000102	1.6e-05	0
0.101	0.011135	0.002405	9.5e-05	0.00013	2e-05		0.101	0.014068	0.002318	0.000358	7.2e-05	0
0.201	0.01374	0.004615	0.00019	0.00039	4e-05		0.201	0.018798	0.004432	0.000796	0.000184	0
0.301	0.014885	0.0072	0.00032	0.00075	5e-05		0.301	0.022572	0.007038	0.001224	0.000412	0
0.401	0.015455	0.01044	0.00041	0.00125	0.00013		0.401	0.025762	0.010046	0.001734	0.00076	0
0.501	0.015615	0.01352	0.00056	0.001885	0.00021		0.501	0.028716	0.013288	0.002326	0.001212	0
0.600999	0.01496	0.017145	0.000715	0.00273	0.000325		0.600999	0.031092	0.01655	0.002904	0.001802	0
0.700999	0.014005	0.0217	0.00095	0.00404	0.00052		0.700999	0.033458	0.020902	0.003658	0.002616	0
0.800999	0.01305	0.025145	0.00113	0.00504	0.00069		0.800999	0.034894	0.024316	0.004244	0.003358	0
0.900999	0.012325	0.02872	0.001345	0.00626	0.00092		0.900999	0.03611	0.027698	0.004814	0.004216	0
1.001	0.011255	0.031965	0.00156	0.007545	0.001175		1.001	0.037162	0.031152	0.005396	0.004978	0
1.101	0.010365	0.03558	0.00172	0.00891	0.00139		1.101	0.038072	0.034524	0.006092	0.005884	0
1.201	0.00937	0.039045	0.00187	0.010105	0.001645		1.201	0.038778	0.037712	0.006668	0.00688	0
1.301	0.00844	0.042255	0.002015	0.011555	0.0019		1.301	0.039384	0.040898	0.007278	0.007944	0
1.401	0.007085	0.046205	0.002205	0.01343	0.00232		1.401	0.040012	0.044582	0.008046	0.009206	0
1.501	0.006385	0.04909	0.00229	0.01478	0.002645		1.501	0.040458	0.047428	0.00865	0.010264	0
1.601	0.00564	0.052075	0.00242	0.01623	0.00295		1.601	0.040758	0.050136	0.009192	0.011264	0
1.701	0.00494	0.05481	0.00256	0.017605	0.00328		1.701	0.04102	0.052712	0.009712	0.012254	0
1.801	0.00439	0.05749	0.00272	0.01887	0.00359		1.801	0.041274	0.055208	0.010248	0.013258	0
1.901	0.00387	0.059905	0.00281	0.020195	0.003905		1.901	0.041482	0.057534	0.01078	0.014262	0
2.001	0.003365	0.062215	0.002905	0.021635	0.00416		2.001	0.041672	0.059734	0.011244	0.01526	0
2.101	0.002925	0.06461	0.00302	0.022855	0.004445		2.101	0.041826	0.061772	0.011704	0.016256	0
2.201	0.00237	0.067275	0.00313	0.024345	0.004785		2.201	0.04195	0.06428	0.012186	0.017432	0
2.301	0.002055	0.06927	0.00324	0.025545	0.005025		2.301	0.042042	0.066164	0.012596	0.018378	0
2.401	0.001815	0.07106	0.003315	0.026745	0.00537		2.401	0.04213	0.067932	0.013008	0.019348	0
2.501	0.001575	0.072625	0.003395	0.02795	0.005675		2.501	0.042206	0.069584	0.013396	0.020312	0
2.601	0.00131	0.07429	0.003465	0.02904	0.005965		2.601	0.042246	0.071094	0.013736	0.021146	0
2.701	0.00119	0.075935	0.00356	0.03011	0.006245		2.701	0.04229	0.072652	0.01408	0.021958	0
2.801	0.00106	0.07711	0.003635	0.03112	0.00652		2.801	0.042316	0.074094	0.014376	0.022796	0
2.901	0.000925	0.07876	0.00371	0.032335	0.006885		2.901	0.042358	0.07579	0.0147	0.023786	0
3.001	0.000805	0.08	0.003785	0.033305	0.007105		3.001	0.042382	0.077032	0.01493	0.024592	0
3.101	0.00075	0.081285	0.00384	0.034125	0.007425		3.101	0.042396	0.078152	0.015194	0.025292	0
3.201	0.00063	0.082335	0.003885	0.03491	0.007665		3.201	0.042414	0.07921	0.015444	0.02599	0
3.301	0.000555	0.08335	0.00394	0.03569	0.00785		3.301	0.042432	0.080268	0.015702	0.026632	0
3.401	0.00046	0.084295	0.00401	0.036615	0.00808		3.401	0.042444	0.081206	0.015934	0.027262	0
3.501	0.000395	0.085165	0.004055	0.037315	0.00832		3.501	0.042456	0.082082	0.01616	0.027836	0
3.601	0.000375	0.086135	0.00412	0.038015	0.008525		3.601	0.042472	0.083008	0.016402	0.02844	0
3.701	0.000295	0.087215	0.004185	0.038825	0.008795		3.701	0.042482	0.084026	0.01665	0.029138	0
3.801	0.00024	0.088005	0.004215	0.03949	0.00898		3.801	0.042486	0.084766	0.016834	0.029698	0
3.901	0.000185	0.08871	0.00426	0.04007	0.00913		3.901	0.042492	0.085414	0.01701	0.030238	0
4.001	0.000135	0.08943	0.00429	0.04059	0.00929		4.001	0.042494	0.086078	0.017156	0.030698	0
4.101	0.0001	0.090145	0.004345	0.04123	0.00945		4.101	0.042496	0.086638	0.01731	0.031084	0
4.201	9e-05	0.09079	0.00438	0.041725	0.009595		4.201	0.042498	0.087194	0.017426	0.031542	0
4.301	7.5e-05	0.09135	0.00442	0.04216	0.00972		4.301	0.042498	0.087704	0.017556	0.031932	0
4.401	6e-05	0.09203	0.00447	0.042705	0.009855		4.401	0.0425	0.088344	0.017704	0.032394	0
4.501	5.5e-05	0.09249	0.004535	0.0431	0.009985		4.501	0.042502	0.088784	0.017808	0.032792	0
4.601	5e-05	0.09292	0.004585	0.04353	0.01015		4.601	0.042502	0.089208	0.017936	0.03318	0
4.701	5e-05	0.093345	0.004625	0.043895	0.010275		4.701	0.042502	0.089652	0.018028	0.033516	0
4.801	4e-05	0.09363	0.004685	0.044265	0.01038		4.801	0.042502	0.09004	0.01814	0.033822	0
4.901	3e-05	0.09399	0.0047	0.044615	0.010445		4.901	0.042502	0.090412	0.018204	0.034102	0
5.00099	3e-05	0.094405	0.00472	0.04496	0.0105		5.00099	0.042502	0.090828	0.018306	0.034338	0
5.10099	2.5e-05	0.09469	0.00475	0.045275	0.010555		5.10099	0.042502	0.091164	0.018388	0.034594	0
5.20099	2.5e-05	0.09513	0.00477	0.045675	0.010655		5.20099	0.042502	0.091544	0.018486	0.034854	0
5.30099	2e-05	0.09538	0.00477	0.045925	0.010755		5.30099	0.042502	0.091808	0.018562	0.035076	0
5.40099	2e-05	0.09565	0.004815	0.04615	0.010835		5.40099	0.042502	0.09205	0.01863	0.035362	0
5.50099	1.5e-05	0.095915	0.00483	0.04643	0.01093		5.50099	0.042502	0.092306	0.01872	0.035572	0
5.60099	1e-05	0.096115	0.00486	0.0467	0.01101		5.60099	0.042502	0.092514	0.018776	0.035798	0
5.70099	1e-05	0.09631	0.00488	0.046835	0.011075		5.70099	0.042502	0.09275	0.018846	0.036004	0
5.80099	1e-05	0.096525	0.00491	0.04709	0.01116		5.80099	0.042502	0.092934	0.018892	0.036194	0
5.90099	1e-05	0.096745	0.004955	0.04733	0.011235		5.90099	0.042502	0.09318	0.018942	0.036402	0
6.00099	1e-05	0.09696	0.00498	0.047495	0.01129		6.00099	0.042502	0.093396	0.019	0.036532	0
6.10099	1e-05	0.09712	0.00499	0.04764	0.01139		6.10099	0.042502	0.093592	0.019036	0.036678	0
6.20099	1e-05	0.097255	0.005	0.04784	0.011425		6.20099	0.042502	0.093756	0.019082	0.036832	0
6.30099	1e-05	0.097435	0.00504	0.048015	0.011465		6.30099	0.042502	0.093936	0.019126	0.036982	0
6.40099	1e-05	0.097575	0.00506	0.04818	0.011495		6.40099	0.042502	0.094102	0.019164	0.037112	0
6.50099	1e-05	0.09774	0.00508	0.048325	0.011525		6.50099	0.042502	0.09425	0.019198	0.037272	0
6.60099	5e-06	0.09783	0.00509	0.04845	0.01159		6.60099	0.0425	0.094422	0.019248	0.037404	0
6.70099	5e-06	0.09797	0.005115	0.048615	0.011605		6.70099	0.0425	0.094566	0.01929	0.037576	0
6.80099	5e-06	0.09806	0.005125	0.048745	0.01165		6.80099	0.0425	0.094678	0.019322	0.037686	0
6.90099	5e-06	0.098165	0.00515	0.04886	0.011675		6.90099	0.042498	0.094818	0.019348	0.037768	0
7.00099	0	0.09828	0.00516	0.048935	0.0117		7.00099	0.042498	0.094908	0.019374	0.037854	0
7.10099	0	0.098375	0.005165	0.04904	0.01173		7.10099	0.042498	0.095008	0.019396	0.03794	0
7.20099	0	0.098445	0.005195	0.0491	0.01176		7.20099	0.042498	0.095086	0.019432	0.038048	0
7.30099	0	0.098525	0.005215	0.049155	0.01178		7.30099	0.042498	0.095164	0.019456	0.038162	0
7.40099	0	0.09857	0.005225	0.049285	0.011815		7.40099	0.042498	0.095284	0.01949	0.038268	0
7.50099	0	0.098635	0.005235	0.049355	0.011835		7.50099	0.042498	0.095348	0.019504	0.038332	0
7.60099	0	0.09867	0.005245	0.049465	0.011865		7.60099	0.042498	0.095392	0.019528	0.038418	0
7.70099	0	0.09873	0.00526	0.049535	0.011875		7.70099	0.042498	0.09546	0.019554	0.038486	0
7.80099	0	0.09879	0.00529	0.049575	0.01191		7.80099	0.042498	0.09551	0.01959	0.038578	0
7.90099	0	0.098875	0.005295	0.049665	0.01193		7.90099	0.042498	0.095566	0.019604	0.038638	0
8.00099	0	0.0989	0.00532	0.04972	0.01197		8.00099	0.042498	0.095624	0.01962	0.038688	0
8.10099	0	0.09894	0.005335	0.04976	0.011975		8.10099	0.042498	0.095666	0.019638	0.038752	0
8.20099	0	0.099	0.005345	0.04982	0.01198		8.20099	0.042498	0.09575	0.019656	0.038818	0
8.30099	0	0.099035	0.005375	0.049865	0.011985		8.30099	0.042498	0.09579	0.01967	0.038874	0
8.40099	0	0.099095	0.00538	0.049885	0.011995		8.40099	0.042498	0.095838	0.019694	0.038924	0
8.50099	0	0.09912	0.00541	0.049975	0.012005		8.50099	0.042498	0.095872	0.019702	0.03897	0
8.60099	0	0.09916	0.005425	0.05004	0.01202		8.60099	0.042498	0.095898	0.01971	0.039012	0
8.70099	0	0.09919	0.00544	0.050075	0.01203		8.70099	0.042498	0.095926	0.019716	0.03906	0
8.80099	0	0.099195	0.005445	0.050135	0.01205		8.80099	0.042498	0.095946	0.019722	0.039104	0
8.90099	0	0.09921	0.005455	0.050165	0.01207		8.90099	0.042498	0.095978	0.019728	0.039158	0
9.00099	0	0.09923	0.00546	0.05019	0.012085		9.00099	0.042498	0.095994	0.019738	0.039194	0
9.10099	0	0.09927	0.005465	0.050215	0.01209		9.10099	0.042498	0.096018	0.01975	0.039226	0
9.20099	0	0.099285	0.00547	0.05026	0.012095		9.20099	0.042498	0.096038	0.019768	0.039248	0
9.30099	0	0.099325	0.00549	0.050295	0.0121		9.30099	0.042498	0.096064	0.01977	0.039286	0
9.40099	0	0.09935	0.0055	0.05031	0.0121		9.40099	0.042498	0.09609	0.019778	0.039334	0
9.50099	0	0.099365	0.00551	0.05034	0.012105		9.50099	0.042498	0.096118	0.019784	0.03935	0
9.60099	0	0.09938	0.00552	0.050385	0.01211		9.60099	0.042498	0.096136	0.019794	0.039374	0
9.70099	0	0.099395	0.00552	0.050425	0.012115		9.70099	0.042496	0.096162	0.0198	0.039396	0
9.80099	0	0.09941	0.00552	0.050455	0.012125		9.80099	0.042496	0.096184	0.0198	0.039404	0
9.90099	0	0.099435	0.005525	0.050475	0.01213		9.90099	0.042496	0.096202	0.019804	0.03943	0
10.001	0	0.099455	0.005535	0.050495	0.012145		10.001	0.042496	0.09621	0.019808	0.039444	0
10.101	0	0.09947	0.00554	0.050515	0.01216		10.101	0.042496	0.096222	0.01981	0.039454	0
10.201	0	0.09948	0.00554	0.05053	0.01218		10.201	0.042496	0.096228	0.019814	0.039474	0
10.301	0	0.099495	0.00555	0.05054	0.012195		10.301	0.042496	0.096236	0.019824	0.039486	0
10.401	0	0.099515	0.005565	0.05054	0.0122		10.401	0.042496	0.096248	0.019832	0.039502	0
10.501	0	0.099525	0.005565	0.050565	0.012205		10.501	0.042496	0.096254	0.01984	0.039524	0
10.601	0	0.09953	0.005575	0.050575	0.012205		10.601	0.042496	0.09627	0.019846	0.03953	0
10.701	0	0.099535	0.00558	0.05059	0.01222		10.701	0.042496	0.096278	0.019846	0.039542	0
10.801	0	0.09954	0.005595	0.050595	0.012225		10.801	0.042496	0.09629	0.019854	0.039552	0
10.901	0	0.099555	0.005595	0.050605	0.012225		10.901	0.042496	0.096292	0.019858	0.03957	0
11.001	0	0.099555	0.005595	0.050605	0.012235		11.001	0.042496	0.096308	0.01986	0.03958	0
11.101	0	0.09956	0.0056	0.05062	0.012235		11.101	0.042496	0.096314	0.019866	0.039598	0
11.201	0	0.09956	0.0056	0.050635	0.012235		11.201	0.042496	0.096322	0.019868	0.0396	0
11.301	0	0.09956	0.005615	0.05064	0.012235		11.301	0.042496	0.09633	0.019872	0.039606	0
11.401	0	0.09956	0.005615	0.05064	0.01224		11.401	0.042496	0.096334	0.019874	0.03962	0
11.501	0	0.099565	0.00562	0.050655	0.01225		11.501	0.042494	0.096334	0.019876	0.039634	0
11.601	0	0.099565	0.00563	0.050655	0.01225		11.601	0.042494	0.096336	0.019878	0.039644	0
11.701	0	0.09957	0.00563	0.05066	0.01225		11.701	0.042494	0.09634	0.01988	0.039646	0
11.801	0	0.099575	0.005635	0.050665	0.012255		11.801	0.042492	0.096338	0.01988	0.039652	0
11.901	0	0.099585	0.005635	0.050665	0.012255		11.901	0.042492	0.096344	0.01988	0.039654	0
12.001	0	0.09959	0.00564	0.050665	0.012255		12.001	0.042492	0.096348	0.01988	0.039654	0
12.101	0	0.09959	0.00564	0.050665	0.012255		12.101	0.042492	0.096348	0.019886	0.039656	0
12.201	0	0.0996	0.00564	0.050675	0.012255		12.201	0.042492	0.096356	0.019888	0.039664	0
12.301	0	0.0996	0.00564	0.05069	0.01226		12.301	0.04249	0.096362	0.019888	0.039666	0
12.401	0	0.09961	0.00564	0.050705	0.012265		12.401	0.04249	0.096364	0.019888	0.03967	0
12.501	0	0.09962	0.00564	0.050715	0.012265		12.501	0.04249	0.09637	0.019892	0.039672	0
12.601	0	0.09962	0.005645	0.050715	0.012265		12.601	0.04249	0.096374	0.019896	0.03968	0
12.701	0	0.09963	0.005645	0.050715	0.01227		12.701	0.04249	0.096376	0.019896	0.039684	0
12.801	0	0.099635	0.00565	0.05072	0.012275		12.801	0.04249	0.096378	0.019898	0.039692	0
12.901	0	0.099635	0.005655	0.050735	0.01228		12.901	0.04249	0.09638	0.019898	0.039692	0
13.001	0	0.09964	0.00567	0.050745	0.01229		13.001	0.04249	0.096384	0.019902	0.039692	0
13.101	0	0.09964	0.00567	0.050745	0.012295		13.101	0.04249	0.096384	0.019902	0.039696	0
13.201	0	0.09964	0.005675	0.050745	0.012295		13.201	0.04249	0.096388	0.019902	0.039696	0
13.301	0	0.09965	0.005675	0.05075	0.012295		13.301	0.04249	0.096392	0.019902	0.0397	0
13.401	0	0.09965	0.00569	0.050755	0.012295		13.401	0.04249	0.096394	0.019906	0.0397	0
13.501	0	0.09965	0.00569	0.05077	0.012295		13.501	0.04249	0.096396	0.019906	0.0397	0
13.601	0	0.09965	0.005695	0.05077	0.012295		13.601	0.04249	0.0964	0.019906	0.039706	0
13.701	0	0.099655	0.005705	0.05077	0.012295		13.701	0.04249	0.096406	0.019906	0.039714	0
13.801	0	0.09966	0.005705	0.050775	0.012295		13.801	0.04249	0.09641	0.019908	0.039716	0
13.901	0	0.099655	0.005705	0.050785	0.012295		13.901	0.04249	0.096412	0.01991	0.039716	0
14.001	0	0.099655	0.005705	0.05079	0.012295		14.001	0.04249	0.096416	0.019912	0.03972	0
14.101	0	0.09966	0.005705	0.05079	0.012295		14.101	0.04249	0.096416	0.019914	0.039726	0
14.201	0	0.099655	0.00571	0.05079	0.012295		14.201	0.04249	0.096418	0.019914	0.039726	0
14.301	0	0.099655	0.00571	0.050795	0.012295		14.301	0.04249	0.096418	0.019914	0.039728	0
14.401	0	0.099655	0.005715	0.050795	0.012295		14.401	0.04249	0.09642	0.019914	0.039732	0
14.501	0	0.099655	0.005715	0.050795	0.012295		14.501	0.042488	0.09642	0.019916	0.039732	0
14.601	0	0.09966	0.005725	0.050795	0.012295		14.601	0.042488	0.096422	0.019916	0.039734	0
14.701	0	0.09966	0.005725	0.0508	0.012295		14.701	0.042488	0.096424	0.019916	0.039734	0
14.801	0	0.09966	0.005725	0.0508	0.012295		14.801	0.042486	0.096426	0.019916	0.039734	0
14.901	0	0.09967	0.005725	0.0508	0.012295		14.901	0.042486	0.096428	0.019916	0.039738	0
15.001	0	0.09967	0.005725	0.0508	0.012295		15.001	0.042486	0.09643	0.019918	0.039738	0
15.101	0	0.09967	0.005725	0.0508	0.012295		15.101	0.042486	0.096434	0.019918	0.039738	0
15.201	0	0.09967	0.005725	0.050805	0.012295		15.201	0.042486	0.09644	0.019918	0.039738	0
15.301	0	0.099675	0.005725	0.05081	0.012295		15.301	0.042486	0.09644	0.01992	0.039736	0
15.401	0	0.099675	0.005725	0.05081	0.012295		15.401	0.042486	0.096442	0.019922	0.039742	0
15.501	0	0.099675	0.005725	0.05081	0.012295		15.501	0.042484	0.096444	0.019922	0.039742	0
15.601	0	0.099675	0.00573	0.05081	0.012295		15.601	0.042484	0.096446	0.019922	0.039744	0
15.701	0	0.09968	0.00573	0.05081	0.012295		15.701	0.042484	0.096446	0.019922	0.039744	0
15.801	0	0.09968	0.00573	0.05081	0.012295		15.801	0.042484	0.096444	0.019922	0.039748	0
15.901	0	0.09968	0.00573	0.05081	0.012295		15.901	0.042484	0.096442	0.019922	0.03975	0
16.001	0	0.09968	0.00573	0.05081	0.012295		16.001	0.042484	0.096442	0.019924	0.039752	0
16.101	0	0.09968	0.00573	0.050815	0.0123		16.101	0.042484	0.096444	0.019924	0.039752	0
16.201	0	0.09968	0.00573	0.050815	0.0123		16.201	0.042484	0.096444	0.019924	0.039752	0
16.301	0	0.099685	0.005735	0.05082	0.0123		16.301	0.042484	0.096446	0.019924	0.039752	0
16.401	0	0.099685	0.005735	0.05082	0.0123		16.401	0.042484	0.096448	0.019924	0.039752	0
16.501	0	0.099685	0.005735	0.05082	0.0123		16.501	0.042484	0.096448	0.019924	0.039752	0
16.601	0	0.099685	0.005735	0.05082	0.0123		16.601	0.042484	0.096448	0.019924	0.039752	0
16.701	0	0.09969	0.005735	0.050825	0.0123		16.701	0.042484	0.096448	0.019924	0.039752	0
16.801	0	0.09969	0.005735	0.050825	0.0123		16.801	0.042484	0.096448	0.019924	0.039754	0
16.901	0	0.09969	0.005735	0.050825	0.0123		16.901	0.042484	0.09645	0.019924	0.039756	0
17.001	0	0.0997	0.005735	0.050825	0.0123		17.001	0.042484	0.09645	0.019924	0.039756	0
17.101	0	0.099705	0.005735	0.05083	0.0123		17.101	0.042484	0.09645	0.019924	0.039756	0
17.201	0	0.09971	0.005745	0.05083	0.0123		17.201	0.042484	0.096452	0.019924	0.039758	0
17.301	0	0.09971	0.005745	0.05083	0.0123		17.301	0.042484	0.096454	0.019924	0.039758	0
17.401	0	0.099705	0.005745	0.05084	0.0123		17.401	0.042484	0.096454	0.019924	0.039758	0
17.501	0	0.099705	0.00575	0.050845	0.0123		17.501	0.042484	0.096454	0.019924	0.039758	0
17.601	0	0.099705	0.005755	0.050845	0.0123		17.601	0.042484	0.096454	0.019924	0.039758	0
17.701	0	0.099705	0.005755	0.050845	0.0123		17.701	0.042484	0.096454	0.019924	0.039758	0
17.801	0	0.09972	0.005755	0.050845	0.0123		17.801	0.042484	0.096454	0.019924	0.03976	0
17.901	0	0.09972	0.005755	0.050845	0.0123		17.901	0.042484	0.096454	0.019924	0.03976	0
18.001	0	0.09972	0.005755	0.050855	0.0123		18.001	0.042484	0.096456	0.019924	0.03976	0
18.101	0	0.09972	0.005755	0.050855	0.0123		18.101	0.042484	0.096458	0.019924	0.03976	0
18.201	0	0.09972	0.005755	0.050855	0.0123		18.201	0.042484	0.096458	0.019924	0.03976	0
18.301	0	0.09972	0.005755	0.050855	0.0123		18.301	0.042484	0.096456	0.019924	0.039762	0
18.401	0	0.099725	0.005755	0.050855	0.0123		18.401	0.042484	0.096458	0.019924	0.039764	0
18.501	0	0.09973	0.005755	0.05086	0.0123		18.501	0.042484	0.096458	0.019924	0.039764	0
18.601	0	0.09973	0.005765	0.05086	0.0123		18.601	0.042484	0.096458	0.019924	0.039764	0
18.701	0	0.09973	0.005765	0.05086	0.0123		18.701	0.042484	0.09646	0.019924	0.039764	0
18.801	0	0.09973	0.005765	0.05087	0.0123		18.801	0.042484	0.096462	0.019924	0.039764	0
18.901	0	0.09973	0.005765	0.05087	0.0123		18.901	0.042484	0.096462	0.019922	0.039764	0
19.001	0	0.09973	0.00577	0.050865	0.0123		19.001	0.042484	0.096462	0.019922	0.039764	0
19.101	0	0.099735	0.00577	0.050865	0.0123		19.101	0.042484	0.096462	0.019922	0.039764	0
19.201	0	0.099735	0.005775	0.050865	0.0123		19.201	0.042484	0.09646	0.019924	0.039764	0
19.301	0	0.099745	0.005775	0.050865	0.012305		19.301	0.042484	0.09646	0.019922	0.039764	0
19.401	0	0.099745	0.005775	0.050865	0.012305		19.401	0.042484	0.09646	0.019924	0.039764	0
19.501	0	0.099735	0.005775	0.050865	0.012305		19.501	0.042484	0.096462	0.019924	0.039764	0
19.601	0	0.099735	0.005775	0.050865	0.012305		19.601	0.042484	0.096462	0.019924	0.039764	0
19.701	0	0.099735	0.005775	0.050865	0.012305		19.701	0.042484	0.096464	0.019926	0.039764	0
19.801	0	0.099735	0.005775	0.050865	0.012305		19.801	0.042484	0.096466	0.019926	0.039766	0
19.901	0	0.099735	0.00578	0.050865	0.012305		19.901	0.042484	0.096468	0.019926	0.039766	0
20.001	0	0.09974	0.00578	0.050865	0.012305		20.001	0.042484	0.096472	0.019926	0.039766	0
20.101	0	0.09975	0.00578	0.050865	0.012305		20.101	0.042484	0.096472	0.019926	0.039766	0
20.201	0	0.09975	0.005785	0.050865	0.012305		20.201	0.042484	0.096472	0.019926	0.039766	0
20.301	0	0.09975	0.005785	0.050865	0.012305		20.301	0.042484	0.096472	0.019926	0.039768	0
20.401	0	0.099755	0.005785	0.050865	0.012305		20.401	0.042484	0.096472	0.019928	0.039768	0
20.501	0	0.099755	0.005785	0.050865	0.012305		20.501	0.042484	0.096472	0.01993	0.039768	0
20.601	0	0.099755	0.005785	0.050865	0.012305		20.601	0.042482	0.096472	0.01993	0.039768	0
20.701	0	0.099755	0.005785	0.050865	0.012305		20.701	0.042482	0.096474	0.01993	0.039768	0
20.801	0	0.099755	0.005785	0.050865	0.012305		20.801	0.042482	0.096476	0.01993	0.039768	0
20.901	0	0.099755	0.005785	0.05086	0.012305		20.901	0.042482	0.096476	0.01993	0.039768	0
21.001	0	0.099755	0.005785	0.05086	0.012305		21.001	0.042482	0.096476	0.01993	0.039768	0
21.101	0	0.09975	0.005785	0.05086	0.012305		21.101	0.042482	0.096478	0.01993	0.039768	0
21.201	0	0.09975	0.005785	0.05086	0.012305		21.201	0.042482	0.096482	0.01993	0.039772	0
21.301	0	0.099745	0.005785	0.05086	0.012305		21.301	0.042482	0.096482	0.01993	0.039772	0
21.401	0	0.099745	0.005785	0.05086	0.01231		21.401	0.042482	0.096482	0.01993	0.039772	0
21.501	0	0.09975	0.005785	0.05086	0.01231		21.501	0.042482	0.096482	0.01993	0.039772	0
21.601	0	0.09975	0.005785	0.05086	0.01231		21.601	0.042482	0.096484	0.01993	0.039772	0
21.701	0	0.09975	0.005785	0.05086	0.01231		21.701	0.042482	0.096486	0.01993	0.039772	0
21.801	0	0.09976	0.005785	0.05086	0.01231		21.801	0.042482	0.096486	0.01993	0.039774	0
21.901	0	0.099765	0.005785	0.05086	0.01231		21.901	0.04248	0.09649	0.01993	0.039774	0
22.001	0	0.099765	0.005785	0.05086	0.01231		22.001	0.04248	0.09649	0.01993	0.039774	0
22.101	0	0.099765	0.005785	0.05086	0.012315		22.101	0.04248	0.09649	0.01993	0.039774	0
22.201	0	0.099765	0.005785	0.05086	0.012315		22.201	0.04248	0.09649	0.01993	0.039774	0
22.301	0	0.099765	0.005785	0.05086	0.012315		22.301	0.04248	0.096492	0.01993	0.039776	0
22.401	0	0.09977	0.005785	0.05086	0.012315		22.401	0.04248	0.096494	0.01993	0.039776	0
22.501	0	0.09977	0.005785	0.05086	0.012315		22.501	0.04248	0.096494	0.01993	0.039776	0
22.601	0	0.099775	0.005785	0.050865	0.012315		22.601	0.04248	0.096494	0.01993	0.039776	0
22.701	0	0.09977	0.005785	0.050865	0.012315		22.701	0.04248	0.096494	0.01993	0.039776	0
22.801	0	0.09977	0.005785	0.05087	0.012315		22.801	0.04248	0.096494	0.01993	0.039776	0
22.901	0	0.09977	0.005785	0.05087	0.012315		22.901	0.04248	0.096494	0.01993	0.039778	0
23.001	0	0.09977	0.005785	0.05087	0.012315		23.001	0.04248	0.096496	0.01993	0.039778	0
23.101	0	0.09977	0.005785	0.05087	0.012315		23.101	0.04248	0.096498	0.01993	0.039778	0
23.201	0	0.099785	0.005785	0.05087	0.012315		23.201	0.04248	0.0965	0.019932	0.03978	0
23.301	0	0.09978	0.005785	0.05087	0.012315		23.301	0.04248	0.0965	0.019932	0.039782	0
23.401	0	0.09978	0.005785	0.05087	0.012315		23.401	0.04248	0.096506	0.019934	0.039782	0
23.501	0	0.099785	0.005785	0.05087	0.012315		23.501	0.04248	0.096506	0.019934	0.039782	0
23.601	0	0.099785	0.005785	0.05087	0.012315		23.601	0.04248	0.096506	0.019934	0.039782	0
23.701	0	0.09979	0.005785	0.05087	0.012315		23.701	0.04248	0.096506	0.019936	0.039782	0
23.801	0	0.09979	0.005785	0.05087	0.012315		23.801	0.04248	0.096506	0.019936	0.039784	0
23.901	0	0.09979	0.005785	0.05087	0.012315		23.901	0.04248	0.096506	0.019936	0.039784	0
24.001	0	0.09979	0.005785	0.05087	0.012315		24.001	0.04248	0.096508	0.019934	0.039784	0
24.101	0	0.09979	0.005785	0.05087	0.012315		24.101	0.04248	0.096508	0.019934	0.039784	0
24.201	0	0.099785	0.005785	0.05087	0.012315		24.201	0.04248	0.096506	0.019934	0.039784	0
24.301	0	0.09978	0.005785	0.05087	0.012315		24.301	0.04248	0.096506	0.019934	0.039784	0
24.401	0	0.099785	0.005785	0.05087	0.012315		24.401	0.04248	0.096504	0.019934	0.039784	0
24.501	0	0.099785	0.005785	0.05087	0.012315		24.501	0.04248	0.096504	0.019934	0.039784	0
24.601	0	0.09979	0.005785	0.05087	0.012315		24.601	0.04248	0.096504	0.019934	0.039782	0
24.701	0	0.09979	0.005785	0.05087	0.012315		24.701	0.04248	0.096506	0.019934	0.039782	0
24.801	0	0.099785	0.005785	0.05087	0.012315		24.801	0.04248	0.096508	0.019934	0.039782	0
24.901	0	0.099785	0.005785	0.05087	0.012315		24.901	0.04248	0.09651	0.019934	0.039782	0
25.001	0	0.099785	0.005785	0.05087	0.012315		25.001	0.04248	0.09651	0.019934	0.039782	0
25.101	0	0.099785	0.005785	0.05087	0.012315		25.101	0.04248	0.09651	0.019934	0.039782	0
25.201	0	0.09978	0.005785	0.05087	0.012315		25.201	0.04248	0.09651	0.019934	0.039782	0
25.301	0	0.09978	0.005785	0.05087	0.012315		25.301	0.04248	0.09651	0.019934	0.039782	0
25.401	0	0.09978	0.005785	0.05087	0.012315		25.401	0.04248	0.09651	0.019934	0.039782	0
25.501	0	0.09978	0.005785	0.050875	0.012315		25.501	0.04248	0.09651	0.019934	0.039782	0
25.601	0	0.09978	0.005785	0.050875	0.012315		25.601	0.04248	0.09651	0.019934	0.039782	0
25.701	0	0.09978	0.005785	0.050875	0.012315		25.701	0.04248	0.09651	0.019934	0.039782	0
25.801	0	0.09978	0.005785	0.050875	0.012315		25.801	0.04248	0.09651	0.019934	0.039782	0
25.901	0	0.09978	0.005785	0.050875	0.012315		25.901	0.04248	0.09651	0.019934	0.039782	0
26.001	0	0.09978	0.005785	0.05088	0.012315		26.001	0.04248	0.09651	0.019934	0.039782	0
26.101	0	0.099785	0.005785	0.05088	0.012315		26.101	0.04248	0.09651	0.019934	0.039782	0
26.201	0	0.099785	0.005785	0.05088	0.012315		26.201	0.04248	0.09651	0.019934	0.039782	0
26.301	0	0.09979	0.005785	0.05088	0.012315		26.301	0.04248	0.096512	0.019934	0.039782	0
26.401	0	0.09979	0.005785	0.050885	0.012315		26.401	0.04248	0.096514	0.019934	0.039782	0
26.501	0	0.09979	0.005785	0.050885	0.012315		26.501	0.04248	0.096514	0.019934	0.039782	0
26.601	0	0.09979	0.005785	0.050885	0.012315		26.601	0.04248	0.096514	0.019934	0.039782	0
26.701	0	0.09979	0.005785	0.050885	0.012315		26.701	0.04248	0.096514	0.019938	0.039782	0
26.801	0	0.099795	0.005785	0.050885	0.012315		26.801	0.04248	0.096514	0.019942	0.039782	0
26.901	0	0.0998	0.005785	0.050885	0.012315		26.901	0.04248	0.096514	0.019942	0.039782	0
27.001	0	0.09979	0.005785	0.050885	0.012315		27.001	0.04248	0.096514	0.019942	0.039782	0
27.101	0	0.09979	0.005785	0.050885	0.012315		27.101	0.04248	0.096514	0.019942	0.039782	0
27.201	0	0.09979	0.005785	0.050885	0.012315		27.201	0.04248	0.096514	0.019942	0.039782	0
27.301	0	0.099795	0.005785	0.050895	0.012315		27.301	0.04248	0.096514	0.019942	0.039782	0
27.401	0	0.099795	0.005785	0.050895	0.012315		27.401	0.04248	0.096514	0.019942	0.039782	0
27.501	0	0.099795	0.005785	0.050895	0.012315		27.501	0.042476	0.096514	0.019942	0.03979	0
27.601	0	0.0998	0.005785	0.050895	0.012315		27.601	0.042474	0.096524	0.019942	0.03979	0
27.701	0	0.099805	0.005785	0.050895	0.012315		27.701	0.042474	0.096528	0.019942	0.03979	0
27.801	0	0.099795	0.005785	0.050895	0.012315		27.801	0.042474	0.096528	0.019942	0.03979	0
27.901	0	0.099795	0.005785	0.050895	0.012315		27.901	0.042474	0.096528	0.019942	0.03979	0
28.001	0	0.0998	0.005785	0.050895	0.012315		28.001	0.042474	0.096528	0.019942	0.03979	0
28.101	0	0.099805	0.005785	0.050895	0.012315		28.101	0.042474	0.096528	0.019942	0.03979	0
28.201	0	0.09981	0.005785	0.050895	0.012315		28.201	0.042474	0.096528	0.019942	0.03979	0
28.301	0	0.09981	0.005785	0.0509	0.012315		28.301	0.042474	0.096518	0.019942	0.03979	0
28.401	0	0.09981	0.005785	0.0509	0.012315		28.401	0.042474	0.096516	0.019942	0.03979	0
28.501	0	0.09981	0.005785	0.0509	0.012315		28.501	0.042474	0.096516	0.019942	0.03979	0
28.601	0	0.09981	0.005785	0.0509	0.012315		28.601	0.042474	0.096516	0.019942	0.03979	0
28.701	0	0.09981	0.005785	0.0509	0.012315		28.701	0.042474	0.096516	0.019942	0.03979	0
28.801	0	0.09981	0.005785	0.0509	0.012315		28.801	0.042474	0.096516	0.019942	0.03979	0
28.901	0	0.09981	0.005785	0.050905	0.012315		28.901	0.042474	0.096518	0.019942	0.03979	0
29.001	0	0.099815	0.005785	0.050905	0.012315		29.001	0.042474	0.09654	0.019942	0.03979	0
29.101	0	0.099815	0.005785	0.050905	0.012315		29.101	0.042474	0.09654	0.019942	0.03979	0
29.201	0	0.09982	0.005785	0.05091	0.012315		29.201	0.042474	0.09654	0.019942	0.03979	0
29.301	0	0.09982	0.005785	0.05091	0.012315		29.301	0.042474	0.096542	0.019942	0.03979	0
29.401	0	0.099815	0.005785	0.05091	0.012315		29.401	0.042474	0.096542	0.019942	0.039794	0
29.501	0	0.09982	0.00579	0.05091	0.012315		29.501	0.042474	0.096542	0.019942	0.039794	0
29.601	0	0.099815	0.00579	0.05091	0.012315		29.601	0.042474	0.096542	0.019942	0.039794	0
29.701	0	0.099815	0.00579	0.05091	0.012315		29.701	0.042474	0.096542	0.019942	0.039794	0
29.801	0	0.099815	0.00579	0.05091	0.01232		29.801	0.042474	0.096542	0.01994	0.039794	0
29.901	0	0.099815	0.00579	0.050915	0.01232		29.901	0.042474	0.096542	0.01994	0.039794	0
30.001	0	0.099815	0.00579	0.050915	0.01232		30.001	0.042474	0.096542	0.01994	0.039808	0
30.101	0	0.099815	0.00579	0.050915	0.01232		30.101	0.042474	0.096542	0.01994	0.03981	0
30.201	0	0.09982	0.00579	0.050915	0.01232		30.201	0.042472	0.096542	0.019944	0.03981	0
30.301	0	0.09982	0.00579	0.050915	0.01232		30.301	0.042472	0.096558	0.019948	0.03981	0
30.401	0	0.09982	0.00579	0.050915	0.01232		30.401	0.042472	0.09656	0.019948	0.03981	0
30.501	0	0.09982	0.00579	0.050915	0.01232		30.501	0.042472	0.09656	0.019948	0.03981	0
30.601	0	0.099825	0.00579	0.050915	0.01232		30.601	0.042472	0.09656	0.019948	0.03981	0
30.701	0	0.09983	0.00579	0.050915	0.01232		30.701	0.042472	0.09656	0.019948	0.03981	0
30.801	0	0.099835	0.00579	0.050915	0.01232		30.801	0.042472	0.09656	0.019948	0.03981	0
30.901	0	0.09984	0.00579	0.050915	0.01232		30.901	0.042472	0.09656	0.019948	0.03981	0
31.001	0	0.09984	0.00579	0.050915	0.01232		31.001	0.042472	0.09656	0.019948	0.03981	0
31.101	0	0.09984	0.00579	0.050915	0.01232		31.101	0.042472	0.09656	0.019948	0.03981	0
31.201	0	0.09984	0.00579	0.050915	0.01232		31.201	0.042472	0.09656	0.019948	0.03981	0
31.301	0	0.09984	0.00579	0.050915	0.01232		31.301	0.042472	0.09656	0.019948	0.03981	0
31.401	0	0.099835	0.00579	0.050915	0.01232		31.401	0.042472	0.09656	0.019948	0.03981	0
31.501	0	0.099835	0.00579	0.050915	0.01232		31.501	0.042472	0.09656	0.019948	0.03981	0
31.601	0	0.099835	0.00579	0.050915	0.01232		31.601	0.042472	0.096574	0.019948	0.03981	0
31.701	0	0.099835	0.00579	0.050915	0.01232		31.701	0.042472	0.096576	0.019948	0.03981	0
31.801	0	0.099835	0.00579	0.050915	0.01232		31.801	0.042472	0.096576	0.019948	0.03981	0
31.901	0	0.099835	0.00579	0.050915	0.01232		31.901	0.042472	0.096576	0.019948	0.03981	0
32.001	0	0.099835	0.00579	0.050915	0.01232		32.001	0.042472	0.096576	0.01995	0.03981	0
32.101	0	0.09984	0.00579	0.050915	0.01232		32.101	0.042472	0.096576	0.01995	0.03981	0
32.201	0	0.09984	0.00579	0.050915	0.01232		32.201	0.042472	0.096576	0.01995	0.03981	0
32.301	0	0.09984	0.00579	0.050915	0.01232		32.301	0.042472	0.096576	0.01995	0.03981	0
32.401	0	0.09984	0.00579	0.050915	0.01232		32.401	0.042472	0.096576	0.01995	0.03981	0
32.501	0	0.09984	0.00579	0.05091	0.01232		32.501	0.042472	0.096576	0.01995	0.039816	0
32.601	0	0.09984	0.00579	0.05091	0.01232		32.601	0.042472	0.096576	0.01995	0.039818	0
32.701	0	0.09985	0.00579	0.05091	0.01232		32.701	0.042468	0.096576	0.01995	0.039818	0
32.801	0	0.09985	0.00579	0.05091	0.01232		32.801	0.042468	0.096576	0.01995	0.039818	0
32.901	0	0.09985	0.00579	0.050915	0.01232		32.901	0.042468	0.096584	0.01995	0.039818	0
33.001	0	0.09985	0.00579	0.050915	0.01232		33.001	0.042468	0.09659	0.01995	0.039818	0
33.101	0	0.09985	0.00579	0.050915	0.01232		33.101	0.042468	0.09659	0.01995	0.039818	0
33.201	0	0.09985	0.00579	0.05092	0.01232		33.201	0.042468	0.09659	0.01995	0.039818	0
33.301	0	0.099855	0.00579	0.05092	0.01232		33.301	0.042468	0.09659	0.01995	0.039818	0
33.401	0	0.099855	0.00579	0.05092	0.01232		33.401	0.042468	0.09659	0.01995	0.039818	0
33.501	0	0.099855	0.00579	0.05092	0.01232		33.501	0.042468	0.096592	0.01995	0.039818	0
33.601	0	0.099855	0.00579	0.050925	0.01232		33.601	0.042468	0.096592	0.019952	0.039818	0
33.701	0	0.099855	0.00579	0.050925	0.01232		33.701	0.042468	0.096592	0.019954	0.039818	0
33.801	0	0.099855	0.00579	0.050925	0.01232		33.801	0.042468	0.096592	0.019958	0.039818	0
33.901	0	0.099855	0.00579	0.050925	0.01232		33.901	0.042468	0.096592	0.019958	0.039818	0
34.001	0	0.099855	0.00579	0.050925	0.01232		34.001	0.042468	0.096592	0.019958	0.039818	0
34.101	0	0.099855	0.00579	0.05093	0.01232		34.101	0.042468	0.096592	0.019958	0.039818	0
34.201	0	0.099855	0.00579	0.05093	0.01232		34.201	0.042468	0.096596	0.019958	0.039818	0
34.301	0	0.09986	0.00579	0.050935	0.01232		34.301	0.042468	0.096608	0.019958	0.039818	0
34.401	0	0.09986	0.00579	0.05094	0.01232		34.401	0.042468	0.096608	0.019958	0.039818	0
34.501	0	0.09986	0.00579	0.05094	0.01232		34.501	0.042468	0.096608	0.019956	0.039818	0
34.601	0	0.09986	0.00579	0.05094	0.01232		34.601	0.042468	0.096608	0.019956	0.039818	0
34.701	0	0.09986	0.00579	0.05094	0.01232		34.701	0.042468	0.096608	0.019956	0.039818	0
34.801	0	0.099865	0.00579	0.05094	0.01232		34.801	0.042468	0.096608	0.019956	0.039818	0
34.901	0	0.09987	0.00579	0.050945	0.01232		34.901	0.042468	0.096608	0.019956	0.039818	0
35.001	0	0.09987	0.00579	0.050945	0.01232		35.001	0.042468	0.096598	0.019956	0.039824	0
35.101	0	0.09987	0.00579	0.050945	0.01232		35.101	0.042468	0.096598	0.019956	0.039826	0
35.201	0	0.099865	0.00579	0.05095	0.01232		35.201	0.042464	0.096598	0.019956	0.039826	0
35.301	0	0.099865	0.00579	0.05095	0.012325		35.301	0.04246	0.096598	0.019956	0.039826	0
35.401	0	0.099865	0.00579	0.05095	0.012325		35.401	0.04246	0.096598	0.019956	0.039826	0
35.501	0	0.099865	0.00579	0.05095	0.012325		35.501	0.04246	0.096598	0.019958	0.039826	0
35.601	0	0.099865	0.00579	0.05095	0.012325		35.601	0.04246	0.096604	0.019958	0.039826	0
35.701	0	0.099865	0.00579	0.05095	0.012325		35.701	0.04246	0.096604	0.019958	0.039826	0
35.801	0	0.099865	0.00579	0.050945	0.012325		35.801	0.04246	0.096604	0.019958	0.039826	0
35.901	0	0.099865	0.00579	0.050945	0.012325		35.901	0.04246	0.096604	0.019958	0.039826	0
36.001	0	0.09986	0.00579	0.050945	0.012325		36.001	0.04246	0.096604	0.019958	0.039826	0
36.101	0	0.09986	0.00579	0.050945	0.012325		36.101	0.04246	0.096604	0.019958	0.039826	0
36.201	0	0.099865	0.00579	0.050945	0.012325		36.201	0.04246	0.096604	0.019958	0.039826	0
36.301	0	0.09987	0.00579	0.050945	0.012325		36.301	0.04246	0.096604	0.019958	0.039826	0
36.401	0	0.09987	0.00579	0.050945	0.012325		36.401	0.04246	0.096604	0.019958	0.039826	0
36.501	0	0.09987	0.00579	0.050945	0.012325		36.501	0.04246	0.096604	0.019958	0.039826	0
36.601	0	0.09987	0.00579	0.050945	0.012325		36.601	0.04246	0.096604	0.019958	0.039826	0
36.701	0	0.099875	0.00579	0.050945	0.012325		36.701	0.04246	0.096604	0.019958	0.039826	0
36.801	0	0.099875	0.00579	0.05094	0.012325		36.801	0.04246	0.096604	0.019958	0.039826	0
36.901	0	0.099875	0.00579	0.05094	0.012325		36.901	0.04246	0.096606	0.019958	0.039826	0
37.001	0	0.099875	0.00579	0.05094	0.012325		37.001	0.04246	0.096612	0.019958	0.039826	0
37.101	0	0.099875	0.00579	0.05094	0.012325		37.101	0.04246	0.096612	0.019958	0.039826	0
37.201	0	0.099875	0.00579	0.05094	0.012325		37.201	0.04246	0.096612	0.01996	0.039826	0
37.301	0	0.09988	0.00579	0.05094	0.012325		37.301	0.04246	0.096612	0.01996	0.039826	0
37.401	0	0.099885	0.00579	0.05094	0.012325		37.401	0.04246	0.096612	0.01996	0.039826	0
37.501	0	0.099885	0.00579	0.05094	0.012325		37.501	0.04246	0.096612	0.01996	0.039834	0
37.601	0	0.099885	0.00579	0.05094	0.012325		37.601	0.04246	0.096612	0.01996	0.039842	0
37.701	0	0.099885	0.00579	0.05094	0.012325		37.701	0.04246	0.096612	0.01996	0.039842	0
37.801	0	0.099885	0.00579	0.05094	0.012325		37.801	0.042456	0.096612	0.01996	0.039842	0
37.901	0	0.09989	0.00579	0.05094	0.012325		37.901	0.042454	0.096612	0.01996	0.039842	0
38.001	0	0.09989	0.00579	0.05094	0.012325		38.001	0.042454	0.096612	0.019962	0.039842	0
38.101	0	0.09989	0.00579	0.05094	0.012325		38.101	0.042454	0.096612	0.019962	0.039842	0
38.201	0	0.09989	0.00579	0.05094	0.012325		38.201	0.042454	0.096614	0.019962	0.039844	0
38.301	0	0.09989	0.00579	0.05094	0.012325		38.301	0.042454	0.096616	0.019962	0.039844	0
38.401	0	0.09989	0.00579	0.05094	0.012325		38.401	0.042454	0.096614	0.019962	0.039844	0
38.501	0	0.09989	0.00579	0.05094	0.012325		38.501	0.042454	0.096614	0.019962	0.039844	0
38.601	0	0.09989	0.00579	0.05094	0.012325		38.601	0.042454	0.096614	0.019962	0.039844	0
38.701	0	0.09989	0.00579	0.05094	0.012325		38.701	0.042454	0.096614	0.019962	0.039844	0
38.801	0	0.099885	0.00579	0.05094	0.012325		38.801	0.042454	0.096614	0.019962	0.039844	0
38.901	0	0.09989	0.00579	0.05094	0.012325		38.901	0.042454	0.096614	0.019962	0.039844	0
39.001	0	0.09989	0.00579	0.05094	0.012325		39.001	0.042454	0.096614	0.019962	0.039844	0
39.101	0	0.09989	0.00579	0.05094	0.012325		39.101	0.042454	0.096614	0.019958	0.039844	0
39.201	0	0.09989	0.00579	0.050945	0.012325		39.201	0.042454	0.096614	0.019958	0.039844	0
39.301	0	0.099895	0.00579	0.050945	0.012325		39.301	0.042454	0.096614	0.019958	0.039844	0
39.401	0	0.099895	0.00579	0.05095	0.012325		39.401	0.042454	0.096614	0.019958	0.039844	0
39.501	0	0.099895	0.00579	0.05095	0.012325		39.501	0.042454	0.096614	0.019958	0.039844	0
39.601	0	0.0999	0.00579	0.05095	0.012325		39.601	0.042454	0.096634	0.019958	0.039844	0
39.701	0	0.0999	0.00579	0.05094	0.012325		39.701	0.042454	0.096636	0.019958	0.039844	0
39.801	0	0.0999	0.00579	0.05094	0.012325		39.801	0.042454	0.096636	0.019958	0.039844	0
39.901	0	0.0999	0.00579	0.05094	0.012325		39.901	0.042454	0.096636	0.019958	0.039844	0
40.001	0	0.0999	0.00579	0.05094	0.012325		40.001	0.042454	0.096636	0.019958	0.03985	0
40.101	0	0.0999	0.00579	0.05094	0.012325		40.101	0.042454	0.096636	0.019958	0.039856	0
40.201	0	0.099895	0.00579	0.050945	0.012325		40.201	0.042454	0.096636	0.019958	0.039854	0
40.301	0	0.099895	0.00579	0.050945	0.012325		40.301	0.042454	0.096636	0.019958	0.039852	0
40.401	0	0.099895	0.00579	0.050945	0.012325		40.401	0.04245	0.096636	0.019958	0.039852	0
40.501	0	0.099895	0.00579	0.050945	0.012325		40.501	0.04245	0.096636	0.019958	0.039852	0
40.601	0	0.099895	0.00579	0.050945	0.012325		40.601	0.04245	0.096636	0.019958	0.039852	0
40.701	0	0.099895	0.00579	0.050945	0.012325		40.701	0.04245	0.096636	0.019958	0.039852	0
40.801	0	0.099895	0.00579	0.050945	0.012325		40.801	0.04245	0.096636	0.019958	0.039852	0
40.901	0	0.099895	0.00579	0.050945	0.012325		40.901	0.04245	0.096644	0.019958	0.039852	0
41.001	0	0.0999	0.00579	0.050945	0.012325		41.001	0.04245	0.09666	0.019958	0.039852	0
41.101	0	0.0999	0.00579	0.050945	0.012325		41.101	0.04245	0.09666	0.019958	0.039852	0
41.201	0	0.099905	0.00579	0.050945	0.012325		41.201	0.04245	0.09666	0.019958	0.039852	0
41.301	0	0.099905	0.00579	0.05095	0.012325		41.301	0.04245	0.09666	0.019958	0.039852	0
41.401	0	0.09991	0.00579	0.05095	0.012325		41.401	0.04245	0.09666	0.019958	0.039852	0
41.501	0	0.09991	0.00579	0.05095	0.012325		41.501	0.04245	0.09666	0.019958	0.039852	0
41.601	0	0.099915	0.00579	0.05095	0.012325		41.601	0.04245	0.09666	0.019958	0.039852	0
41.701	0	0.099915	0.00579	0.05095	0.012325		41.701	0.04245	0.096648	0.019958	0.039852	0
41.801	0	0.099915	0.00579	0.05095	0.01233		41.801	0.04245	0.096648	0.019958	0.039852	0
41.901	0	0.099915	0.00579	0.05095	0.01233		41.901	0.04245	0.096648	0.019958	0.039852	0
42.001	0	0.099915	0.00579	0.050955	0.01233		42.001	0.04245	0.096648	0.019958	0.039852	0
42.101	0	0.099915	0.00579	0.050955	0.01233		42.101	0.04245	0.096648	0.019958	0.039852	0
42.201	0	0.099915	0.00579	0.050955	0.01233		42.201	0.04245	0.09665	0.019958	0.039852	0
42.301	0	0.09992	0.00579	0.050955	0.01233		42.301	0.04245	0.096664	0.019958	0.039852	0
42.401	0	0.09992	0.00579	0.050955	0.01233		42.401	0.04245	0.096664	0.019958	0.039852	0
42.501	0	0.09992	0.00579	0.050955	0.01233		42.501	0.04245	0.096664	0.019958	0.03986	0
42.601	0	0.099925	0.00579	0.05096	0.01233		42.601	0.04245	0.096664	0.01996	0.03987	0
42.701	0	0.099925	0.00579	0.05096	0.01233		42.701	0.04245	0.096664	0.01996	0.03987	0
42.801	0	0.099925	0.00579	0.05096	0.01233		42.801	0.04245	0.096664	0.01996	0.03987	0
42.901	0	0.099925	0.00579	0.05096	0.01233		42.901	0.042448	0.096664	0.01996	0.03987	0
43.001	0	0.099925	0.00579	0.05096	0.01233		43.001	0.042444	0.096664	0.01996	0.03987	0
43.101	0	0.09993	0.00579	0.05096	0.01233		43.101	0.042444	0.096664	0.01996	0.03987	0
43.201	0	0.09993	0.00579	0.050965	0.01233		43.201	0.042444	0.096664	0.01996	0.03987	0
43.301	0	0.09993	0.00579	0.050965	0.01233		43.301	0.042444	0.096664	0.01996	0.03987	0
43.401	0	0.09993	0.00579	0.05096	0.01233		43.401	0.042444	0.096664	0.01996	0.03987	0
43.501	0	0.09993	0.00579	0.05096	0.01233		43.501	0.042444	0.096664	0.01996	0.03987	0
43.601	0	0.09993	0.00579	0.05096	0.01233		43.601	0.042444	0.096676	0.01996	0.03987	0
43.701	0	0.09993	0.00579	0.05096	0.01233		43.701	0.042444	0.096678	0.01996	0.03987	0
43.801	0	0.09993	0.00579	0.05096	0.01233		43.801	0.042444	0.096678	0.01996	0.03987	0
43.901	0	0.099935	0.00579	0.05096	0.01233		43.901	0.042444	0.096678	0.01996	0.03987	0
44.001	0	0.099935	0.00579	0.05096	0.01233		44.001	0.042444	0.096678	0.01996	0.03987	0
44.101	0	0.099935	0.00579	0.05096	0.01233		44.101	0.042444	0.096678	0.01996	0.03987	0
44.201	0	0.099935	0.00579	0.05096	0.01233		44.201	0.042444	0.096678	0.01996	0.03987	0
44.301	0	0.099935	0.00579	0.050965	0.01233		44.301	0.042444	0.096678	0.019962	0.03987	0
44.401	0	0.099935	0.00579	0.050965	0.01233		44.401	0.042444	0.096678	0.019964	0.03987	0
44.501	0	0.09993	0.00579	0.050965	0.01233		44.501	0.042444	0.096678	0.019964	0.03987	0
44.601	0	0.09993	0.00579	0.050965	0.012335		44.601	0.042444	0.096678	0.019964	0.03987	0
44.701	0	0.099935	0.00579	0.050965	0.012335		44.701	0.042444	0.096678	0.019964	0.03987	0
44.801	0	0.099935	0.00579	0.050965	0.012335		44.801	0.042444	0.096678	0.019964	0.03987	0
44.901	0	0.099935	0.00579	0.050965	0.012335		44.901	0.042444	0.096692	0.019964	0.03987	0
45.001	0	0.09993	0.00579	0.050965	0.012335		45.001	0.042444	0.0967	0.019964	0.03988	0
45.101	0	0.09993	0.00579	0.050965	0.012335		45.101	0.042444	0.096698	0.019964	0.039884	0
45.201	0	0.09993	0.00579	0.05097	0.012335		45.201	0.042444	0.096698	0.019964	0.039884	0
45.301	0	0.09992	0.00579	0.05097	0.012335		45.301	0.042444	0.096698	0.019964	0.039884	0
45.401	0	0.09992	0.00579	0.050975	0.012335		45.401	0.042444	0.096698	0.019964	0.039884	0
45.501	0	0.099915	0.00579	0.050975	0.012335		45.501	0.04244	0.096698	0.019964	0.039884	0
45.601	0	0.09992	0.00579	0.050975	0.012335		45.601	0.04244	0.096698	0.019964	0.039884	0
45.701	0	0.09992	0.00579	0.050975	0.012335		45.701	0.04244	0.096698	0.019964	0.039884	0
45.801	0	0.099925	0.00579	0.050975	0.012335		45.801	0.04244	0.096698	0.019964	0.039884	0
45.901	0	0.099925	0.00579	0.050975	0.012335		45.901	0.04244	0.096698	0.019964	0.039884	0
46.001	0	0.09992	0.00579	0.050975	0.012335		46.001	0.04244	0.096698	0.019968	0.039884	0
46.101	0	0.099925	0.00579	0.050975	0.012335		46.101	0.04244	0.096698	0.019974	0.039884	0
46.201	0	0.099925	0.00579	0.05098	0.012335		46.201	0.04244	0.0967	0.019974	0.039884	0
46.301	0	0.099925	0.00579	0.050985	0.012335		46.301	0.04244	0.096706	0.019974	0.039884	0
46.401	0	0.099925	0.00579	0.05099	0.012335		46.401	0.04244	0.096706	0.019974	0.039884	0
46.501	0	0.09993	0.00579	0.05099	0.012335		46.501	0.04244	0.096706	0.019974	0.039884	0
46.601	0	0.09993	0.00579	0.050995	0.012335		46.601	0.04244	0.096706	0.019974	0.039884	0
46.701	0	0.09993	0.00579	0.050995	0.012335		46.701	0.04244	0.096706	0.019974	0.039884	0
46.801	0	0.09993	0.00579	0.050995	0.012335		46.801	0.04244	0.096706	0.019974	0.039884	0
46.901	0	0.09993	0.00579	0.050995	0.012335		46.901	0.04244	0.096706	0.019974	0.039884	0
47.001	0	0.09993	0.00579	0.050995	0.012335		47.001	0.04244	0.096706	0.019974	0.039884	0
47.101	0	0.09993	0.00579	0.050995	0.012335		47.101	0.04244	0.096706	0.019974	0.039884	0
47.201	0	0.099935	0.00579	0.050995	0.012335		47.201	0.04244	0.096706	0.019974	0.039884	0
47.301	0	0.099935	0.00579	0.050995	0.012335		47.301	0.04244	0.096706	0.019974	0.039884	0
47.401	0	0.099935	0.00579	0.050995	0.012335		47.401	0.04244	0.096706	0.019974	0.039884	0
47.501	0	0.09993	0.00579	0.050995	0.012335		47.501	0.04244	0.096706	0.019974	0.039892	0
47.601	0	0.09993	0.00579	0.050995	0.012335		47.601	0.04244	0.096716	0.019974	0.039896	0
47.701	0	0.09993	0.00579	0.050995	0.012335		47.701	0.04244	0.096716	0.019974	0.039896	0
47.801	0	0.099925	0.00579	0.050995	0.012335		47.801	0.04244	0.096716	0.019978	0.039896	0
47.901	0	0.099925	0.00579	0.050995	0.012335		47.901	0.04244	0.096716	0.019982	0.039896	0
48.001	0	0.099925	0.00579	0.050995	0.012335		48.001	0.04244	0.096716	0.019982	0.039896	0
48.101	0	0.09993	0.00579	0.050995	0.012335		48.101	0.042434	0.096716	0.019982	0.039896	0
48.201	0	0.09993	0.00579	0.050995	0.012335		48.201	0.042434	0.096716	0.019982	0.039896	0
48.301	0	0.099935	0.00579	0.050995	0.012335		48.301	0.042434	0.096716	0.019982	0.039896	0
48.401	0	0.099935	0.00579	0.050995	0.012335		48.401	0.042434	0.096702	0.019982	0.039896	0
48.501	0	0.099935	0.00579	0.050995	0.012335		48.501	0.042434	0.096702	0.019982	0.039896	0
48.601	0	0.099935	0.00579	0.050995	0.01234		48.601	0.042434	0.096702	0.01998	0.039896	0
48.701	0	0.09994	0.00579	0.050995	0.01234		48.701	0.042434	0.096702	0.01998	0.039896	0
48.801	0	0.09994	0.00579	0.051	0.01234		48.801	0.042434	0.096702	0.01998	0.039896	0
48.901	0	0.099935	0.00579	0.051	0.01234		48.901	0.042434	0.096712	0.01998	0.039896	0
49.001	0	0.099935	0.00579	0.051	0.01234		49.001	0.042434	0.096714	0.01998	0.039896	0
49.101	0	0.099935	0.00579	0.051	0.01234		49.101	0.042434	0.096714	0.01998	0.039896	0
49.201	0	0.099945	0.00579	0.051	0.01234		49.201	0.042434	0.096714	0.01998	0.039896	0
49.301	0	0.099945	0.00579	0.051	0.01234		49.301	0.042434	0.096714	0.01998	0.039896	0
49.401	0	0.099945	0.00579	0.051	0.01234		49.401	0.042434	0.096714	0.01998	0.039896	0
49.501	0	0.099945	0.00579	0.051	0.01234		49.501	0.042434	0.096714	0.01998	0.039896	0
49.601	0	0.09995	0.00579	0.051	0.01234		49.601	0.042434	0.096714	0.019982	0.039896	0
49.701	0	0.09995	0.00579	0.051	0.01234		49.701	0.042434	0.096714	0.019982	0.039896	0
49.801	0	0.09995	0.00579	0.051	0.01234		49.801	0.042434	0.096714	0.019982	0.039896	0
49.901	0	0.099955	0.00579	0.051	0.01234		49.901	0.042434	0.096714	0.019982	0.039896	0
50.001	0	0.099955	0.00579	0.051	0.01234		50.001	0.042434	0.096714	0.019982	0.0399	0
50.1009	0	0.09995	0.00579	0.051	0.01234		50.1009	0.042434	0.096714	0.019982	0.03991	0
50.2009	0	0.09995	0.00579	0.051	0.01234		50.2009	0.042434	0.09672	0.019982	0.03991	0
50.3009	0	0.09995	0.00579	0.051	0.01234		50.3009	0.042434	0.096722	0.019982	0.03991	0
50.4009	0	0.099955	0.00579	0.051	0.01234		50.4009	0.042434	0.096722	0.019982	0.03991	0
50.5009	0	0.099955	0.00579	0.051	0.01234		50.5009	0.042434	0.096724	0.019982	0.03991	0
50.6009	0	0.09996	0.00579	0.051	0.01234		50.6009	0.042432	0.096724	0.019982	0.03991	0
50.7009	0	0.09996	0.00579	0.051	0.01234		50.7009	0.042428	0.096724	0.019982	0.03991	0
50.8009	0	0.09996	0.00579	0.051005	0.01234		50.8009	0.042428	0.096724	0.019982	0.03991	0
50.9009	0	0.09996	0.00579	0.051005	0.01234		50.9009	0.042428	0.096724	0.019982	0.03991	0
51.0009	0	0.09996	0.00579	0.051005	0.01234		51.0009	0.042428	0.096724	0.019984	0.03991	0
51.1009	0	0.09996	0.00579	0.051005	0.01234		51.1009	0.042428	0.096724	0.019984	0.03991	0
51.2009	0	0.099965	0.00579	0.051005	0.01234		51.2009	0.042428	0.096724	0.019984	0.03991	0
51.3009	0	0.099965	0.00579	0.051005	0.01234		51.3009	0.042428	0.096724	0.019992	0.03991	0
51.4009	0	0.099965	0.00579	0.051005	0.01234		51.4009	0.042428	0.096724	0.019994	0.039912	0
51.5009	0	0.099965	0.00579	0.051005	0.01234		51.5009	0.042428	0.096726	0.019994	0.039912	0
51.6009	0	0.099965	0.00579	0.051005	0.01234		51.6009	0.042428	0.096734	0.019994	0.039912	0
51.7009	0	0.099965	0.00579	0.051005	0.01234		51.7009	0.042428	0.096732	0.019994	0.039912	0
51.8009	0	0.099965	0.00579	0.051005	0.01234		51.8009	0.042428	0.096726	0.019994	0.039912	0
51.9009	0	0.09997	0.00579	0.051005	0.01234		51.9009	0.042428	0.096726	0.019994	0.039912	0
52.0009	0	0.09997	0.00579	0.051005	0.01234		52.0009	0.042428	0.096726	0.019994	0.039912	0
52.1009	0	0.09997	0.00579	0.05101	0.01234		52.1009	0.042428	0.096726	0.019994	0.039912	0
52.2009	0	0.09997	0.00579	0.05101	0.01234		52.2009	0.042428	0.096726	0.019994	0.039912	0
52.3009	0	0.09997	0.00579	0.05101	0.01234		52.3009	0.042428	0.096726	0.019994	0.039912	0
52.4009	0	0.09997	0.00579	0.05101	0.01234		52.4009	0.042428	0.096726	0.019994	0.039912	0
52.5009	0	0.099975	0.00579	0.051015	0.01234		52.5009	0.042428	0.096726	0.019994	0.039914	0
52.6009	0	0.099985	0.00579	0.051015	0.01234		52.6009	0.042428	0.096726	0.019994	0.039924	0
52.7009	0	0.099985	0.00579	0.05102	0.01234		52.7009	0.042428	0.096726	0.019994	0.039924	0
52.8009	0	0.099985	0.00579	0.05102	0.01234		52.8009	0.042428	0.096726	0.019994	0.039924	0
52.9009	0	0.099985	0.00579	0.05102	0.01234		52.9009	0.042428	0.096734	0.019994	0.039924	0
53.0009	0	0.099985	0.00579	0.05102	0.01234		53.0009	0.042428	0.096734	0.019994	0.039924	0
53.1009	0	0.099985	0.00579	0.05102	0.01234		53.1009	0.042428	0.096734	0.019994	0.039924	0
53.2009	0	0.099985	0.00579	0.05102	0.01234		53.2009	0.042428	0.096734	0.019994	0.039924	0
53.3009	0	0.099985	0.00579	0.051025	0.01234		53.3009	0.042428	0.096734	0.019992	0.039924	0
53.4009	0	0.09999	0.00579	0.051025	0.01234		53.4009	0.042428	0.096734	0.019992	0.039924	0
53.5009	0	0.09999	0.00579	0.05103	0.01234		53.5009	0.042428	0.096734	0.019992	0.039924	0
53.6009	0	0.09999	0.00579	0.05103	0.01234		53.6009	0.042428	0.096734	0.019992	0.039924	0
53.7009	0	0.099995	0.00579	0.05103	0.01234		53.7009	0.042428	0.096734	0.019992	0.039924	0
53.8009	0	0.099995	0.00579	0.05104	0.01234		53.8009	0.042428	0.096734	0.019992	0.039924	0
53.9009	0	0.099995	0.00579	0.05104	0.01234		53.9009	0.042428	0.096734	0.019992	0.039924	0
54.0009	0	0.099995	0.00579	0.05104	0.01234		54.0009	0.042428	0.096734	0.019992	0.039924	0
54.1009	0	0.099995	0.00579	0.05104	0.01234		54.1009	0.042428	0.096734	0.019992	0.039924	0
54.2009	0	0.099995	0.00579	0.05104	0.01234		54.2009	0.042428	0.09674	0.019992	0.039924	0
54.3009	0	0.099995	0.00579	0.05104	0.01234		54.3009	0.042428	0.096744	0.019992	0.039924	0
54.4009	0	0.099995	0.00579	0.05104	0.01234		54.4009	0.042428	0.096744	0.019992	0.039924	0
54.5009	0	0.099995	0.00579	0.05105	0.01234		54.5009	0.042428	0.096744	0.019992	0.039924	0
54.6009	0	0.099995	0.00579	0.05105	0.01234		54.6009	0.042428	0.096744	0.019992	0.039924	0
54.7009	0	0.099995	0.00579	0.05105	0.01234		54.7009	0.042428	0.096744	0.019992	0.039924	0
54.8009	0	0.099995	0.00579	0.051055	0.01234		54.8009	0.042428	0.096746	0.019992	0.039924	0
54.9009	0	0.099995	0.00579	0.051055	0.01234		54.9009	0.042428	0.096746	0.019992	0.039924	0
55.0009	0	0.099995	0.00579	0.051055	0.01234		55.0009	0.042428	0.096746	0.019992	0.039924	0
55.1009	0	0.099995	0.00579	0.051055	0.01234		55.1009	0.042428	0.09673	0.019992	0.039932	0
55.2009	0	0.099995	0.00579	0.051055	0.01234		55.2009	0.042428	0.09673	0.019992	0.039932	0
55.3009	0	0.099995	0.00579	0.05106	0.01234		55.3009	0.042428	0.09673	0.019992	0.039932	0
55.4009	0	0.099995	0.00579	0.05106	0.01234		55.4009	0.042428	0.09673	0.019992	0.039926	0
55.5009	0	0.099995	0.00579	0.05106	0.01234		55.5009	0.042428	0.096734	0.019992	0.039926	0
55.6009	0	0.1	0.00579	0.05106	0.01234		55.6009	0.042428	0.096736	0.019992	0.039926	0
55.7009	0	0.1	0.00579	0.05106	0.01234		55.7009	0.042428	0.096736	0.019992	0.039926	0
55.8009	0	0.1	0.00579	0.05106	0.01234		55.8009	0.042428	0.096736	0.019992	0.039926	0
55.9009	0	0.100005	0.00579	0.051065	0.01234		55.9009	0.042428	0.096736	0.019992	0.039926	0
56.0009	0	0.100005	0.00579	0.051065	0.01234		56.0009	0.042428	0.096736	0.019992	0.039928	0
56.1009	0	0.10001	0.00579	0.051065	0.01234		56.1009	0.042428	0.096736	0.019992	0.039928	0
56.2009	0	0.10001	0.00579	0.051065	0.01234		56.2009	0.042428	0.096736	0.019992	0.039928	0
56.3009	0	0.10001	0.00579	0.051065	0.01234		56.3009	0.042428	0.096736	0.019992	0.039928	0
56.4009	0	0.10001	0.00579	0.051065	0.01234		56.4009	0.042428	0.096736	0.019992	0.039928	0
56.5009	0	0.10001	0.00579	0.051065	0.01234		56.5009	0.042428	0.096736	0.019992	0.039928	0
56.6009	0	0.100005	0.00579	0.051065	0.01234		56.6009	0.042428	0.096736	0.019994	0.039928	0
56.7009	0	0.100005	0.00579	0.051065	0.01234		56.7009	0.042428	0.096736	0.019994	0.039928	0
56.8009	0	0.1	0.00579	0.051065	0.01234		56.8009	0.042428	0.096736	0.019994	0.039928	0
56.9009	0	0.1	0.00579	0.05107	0.01234		56.9009	0.042428	0.096746	0.019994	0.039928	0
57.0009	0	0.1	0.00579	0.05107	0.01234		57.0009	0.042428	0.096746	0.019994	0.039928	0
57.1009	0	0.1	0.00579	0.05107	0.01234		57.1009	0.042428	0.096746	0.019994	0.039928	0
57.2009	0	0.1	0.00579	0.05107	0.01234		57.2009	0.042428	0.096746	0.019994	0.039928	0
57.3009	0	0.1	0.00579	0.05107	0.01234		57.3009	0.042428	0.096746	0.019994	0.039928	0
57.4009	0	0.1	0.00579	0.05107	0.01234		57.4009	0.042428	0.096746	0.019994	0.039928	0
57.5009	0	0.1	0.00579	0.05107	0.01234		57.5009	0.042428	0.096746	0.019994	0.039928	0
57.6009	0	0.099995	0.00579	0.051065	0.01234		57.6009	0.042428	0.096746	0.019994	0.039954	0
57.7009	0	0.099995	0.00579	0.051065	0.01234		57.7009	0.042428	0.096746	0.019994	0.039954	0
57.8009	0	0.099995	0.00579	0.051065	0.01234		57.8009	0.042428	0.096746	0.019994	0.039954	0
57.9009	0	0.099995	0.00579	0.051065	0.01234		57.9009	0.042428	0.096746	0.019994	0.039954	0
58.0009	0	0.099995	0.00579	0.051065	0.01234		58.0009	0.042428	0.096746	0.019994	0.039954	0
58.1009	0	0.099995	0.00579	0.051065	0.01234		58.1009	0.042428	0.096746	0.019994	0.039954	0
58.2009	0	0.099995	0.00579	0.051065	0.01234		58.2009	0.042428	0.096752	0.019994	0.039954	0
58.3009	0	0.099995	0.00579	0.051065	0.01234		58.3009	0.042426	0.096756	0.019994	0.039954	0
58.4009	0	0.1	0.00579	0.051065	0.01234		58.4009	0.042422	0.096746	0.019996	0.039954	0
58.5009	0	0.1	0.00579	0.051065	0.01234		58.5009	0.042422	0.096746	0.019996	0.039954	0
58.6009	0	0.1	0.00579	0.051065	0.012345		58.6009	0.042422	0.096746	0.019996	0.039954	0
58.7009	0	0.1	0.00579	0.05107	0.012345		58.7009	0.042422	0.096746	0.019996	0.039954	0
58.8009	0	0.1	0.00579	0.05107	0.012345		58.8009	0.042422	0.096746	0.019996	0.039954	0
58.9009	0	0.1	0.00579	0.05107	0.012345		58.9009	0.042422	0.096746	0.019996	0.039954	0
59.0009	0	0.1	0.00579	0.05107	0.012345		59.0009	0.042422	0.096746	0.019996	0.039954	0
59.1009	0	0.1	0.00579	0.05107	0.012345		59.1009	0.042422	0.096746	0.019996	0.039954	0
59.2009	0	0.099995	0.00579	0.05107	0.012345		59.2009	0.042422	0.096746	0.019996	0.039954	0
59.3009	0	0.1	0.00579	0.05107	0.012345		59.3009	0.042422	0.096746	0.019996	0.039954	0
59.4009	0	0.100005	0.00579	0.05107	0.012345		59.4009	0.042422	0.096746	0.019996	0.039954	0
59.5009	0	0.100005	0.00579	0.05107	0.012345		59.5009	0.042422	0.096748	0.019996	0.039954	0
59.6009	0	0.100005	0.00579	0.051075	0.012345		59.6009	0.042422	0.096754	0.019996	0.039954	0
59.7009	0	0.10001	0.00579	0.051075	0.012345		59.7009	0.042422	0.096754	0.019996	0.039954	0
59.8009	0	0.10001	0.00579	0.051075	0.012345		59.8009	0.042422	0.096754	0.019996	0.039954	0
59.9009	0	0.100005	0.00579	0.05108	0.012345		59.9009	0.042422	0.096754	0.019996	0.039954	0
60.0009	0	0.10001	0.00579	0.051085	0.012345		60.0009	0.042422	0.096754	0.019996	0.039954	0
60.1009	0	0.10001	0.00579	0.051085	0.012345		60.1009	0.042422	0.096754	0.02	0.039968	0
60.2009	0	0.10001	0.00579	0.051085	0.012345		60.2009	0.042422	0.096754	0.02	0.039976	0
60.3009	0	0.10001	0.00579	0.05109	0.012345		60.3009	0.042422	0.096754	0.02	0.039976	0
60.4009	0	0.10001	0.00579	0.05109	0.012345		60.4009	0.042422	0.096754	0.02	0.039976	0
60.5009	0	0.10001	0.00579	0.05109	0.012345		60.5009	0.042422	0.096754	0.02	0.039976	0
60.6009	0	0.10001	0.00579	0.051095	0.012345		60.6009	0.042422	0.096754	0.02	0.039976	0
60.7009	0	0.100015	0.00579	0.051095	0.012345		60.7009	0.042422	0.096754	0.02	0.039976	0
60.8009	0	0.100015	0.00579	0.051095	0.012345		60.8009	0.042422	0.096754	0.02	0.039976	0
60.9009	0	0.100015	0.00579	0.051095	0.012345		60.9009	0.042422	0.096766	0.02	0.039976	0
61.0009	0	0.100015	0.00579	0.051095	0.012345		61.0009	0.042422	0.096768	0.02	0.039976	0
61.1009	0	0.100015	0.00579	0.051095	0.012345		61.1009	0.042422	0.096768	0.02	0.039976	0
61.2009	0	0.10002	0.00579	0.051095	0.012345		61.2009	0.042422	0.096768	0.02	0.039976	0
61.3009	0	0.100025	0.00579	0.05109	0.012345		61.3009	0.042422	0.096768	0.02	0.039976	0
61.4009	0	0.100025	0.00579	0.05109	0.012345		61.4009	0.042422	0.096768	0.02	0.039976	0
61.5009	0	0.100025	0.00579	0.0511	0.012345		61.5009	0.042422	0.096768	0.02	0.039976	0
61.6009	0	0.100025	0.00579	0.0511	0.012345		61.6009	0.042422	0.096768	0.02	0.039976	0
61.7009	0	0.100025	0.00579	0.0511	0.012345		61.7009	0.042422	0.096768	0.02	0.039976	0
61.8009	0	0.100025	0.00579	0.0511	0.012345		61.8009	0.042422	0.09676	0.020002	0.039976	0
61.9009	0	0.100025	0.00579	0.0511	0.012345		61.9009	0.042422	0.09676	0.020004	0.039976	0
62.0009	0	0.10003	0.00579	0.0511	0.012345		62.0009	0.042422	0.09676	0.020004	0.039976	0
62.1009	0	0.10003	0.00579	0.051105	0.012345		62.1009	0.042422	0.09676	0.020004	0.039976	0
62.2009	0	0.10003	0.00579	0.051105	0.012345		62.2009	0.042422	0.09677	0.020004	0.039976	0
62.3009	0	0.10003	0.00579	0.051105	0.012345		62.3009	0.042422	0.096774	0.020004	0.039976	0
62.4009	0	0.10003	0.00579	0.051105	0.012345		62.4009	0.042422	0.096774	0.020004	0.039976	0
62.5009	0	0.10002	0.00579	0.051105	0.012345		62.5009	0.042422	0.096774	0.020004	0.039976	0
62.6009	0	0.10002	0.00579	0.051105	0.012345		62.6009	0.042422	0.096774	0.020004	0.039984	0
62.7009	0	0.10002	0.00579	0.051105	0.012345		62.7009	0.042422	0.096774	0.020004	0.039988	0
62.8009	0	0.10002	0.00579	0.051105	0.012345		62.8009	0.042422	0.096774	0.020002	0.039988	0
62.9009	0	0.10002	0.00579	0.051105	0.012345		62.9009	0.042422	0.096774	0.020002	0.039988	0
63.0009	0	0.10002	0.00579	0.051105	0.012345		63.0009	0.042422	0.096774	0.020002	0.039988	0
63.1009	0	0.10002	0.00579	0.051105	0.012345		63.1009	0.042422	0.096774	0.020002	0.039986	0
63.2009	0	0.10002	0.00579	0.0511	0.012345		63.2009	0.042422	0.096774	0.020002	0.039986	0
63.3009	0	0.100025	0.00579	0.051105	0.012345		63.3009	0.042422	0.096774	0.020002	0.039986	0
63.4009	0	0.100025	0.00579	0.05111	0.012345		63.4009	0.042422	0.096774	0.020002	0.039986	0
63.5009	0	0.10002	0.00579	0.05111	0.012345		63.5009	0.04242	0.09678	0.020002	0.039986	0
63.6009	0	0.10002	0.00579	0.05111	0.012345		63.6009	0.04242	0.096788	0.020006	0.039986	0
63.7009	0	0.10002	0.00579	0.05111	0.012345		63.7009	0.04242	0.096788	0.020006	0.039986	0
63.8009	0	0.10002	0.00579	0.05111	0.012345		63.8009	0.04242	0.096788	0.020006	0.039986	0
63.9009	0	0.10002	0.00579	0.05111	0.012345		63.9009	0.04242	0.096788	0.020006	0.039986	0
64.0009	0	0.100025	0.00579	0.05111	0.012345		64.0009	0.04242	0.096788	0.020006	0.039986	0
64.1009	0	0.100025	0.00579	0.05111	0.012345		64.1009	0.04242	0.096788	0.020006	0.039986	0
64.2009	0	0.100025	0.00579	0.05111	0.012345		64.2009	0.04242	0.096788	0.020006	0.039986	0
64.3009	0	0.10003	0.00579	0.051115	0.012345		64.3009	0.04242	0.096788	0.020006	0.039986	0
64.4009	0	0.100035	0.00579	0.051115	0.012345		64.4009	0.04242	0.096788	0.020006	0.039986	0
64.5009	0	0.10004	0.00579	0.05112	0.012345		64.5009	0.04242	0.096788	0.020006	0.039986	0
64.6009	0	0.10004	0.00579	0.05112	0.012345		64.6009	0.04242	0.096788	0.020006	0.039986	0
64.7009	0	0.10004	0.00579	0.05112	0.012345		64.7009	0.04242	0.096788	0.020006	0.039986	0
64.8009	0	0.10004	0.00579	0.05112	0.012345		64.8009	0.04242	0.09679	0.020006	0.039986	0
64.9009	0	0.10004	0.00579	0.05112	0.012345		64.9009	0.04242	0.096796	0.020006	0.039986	0
65.0009	0	0.100045	0.00579	0.05112	0.012345		65.0009	0.04242	0.096796	0.020006	0.039986	0
65.1009	0	0.100045	0.00579	0.05112	0.012345		65.1009	0.04242	0.096794	0.020006	0.039998	0
65.2009	0	0.100045	0.00579	0.05112	0.012345		65.2009	0.04242	0.096782	0.020006	0.04	0
65.3009	0	0.100045	0.00579	0.05112	0.012345		65.3009	0.04242	0.096782	0.020006	0.04	0
65.4009	0	0.10005	0.00579	0.05112	0.012345		65.4009	0.04242	0.096782	0.020006	0.04	0
65.5009	0	0.10005	0.00579	0.05112	0.012345		65.5009	0.04242	0.096782	0.020006	0.04	0
65.6009	0	0.100055	0.00579	0.05112	0.012345		65.6009	0.04242	0.096782	0.020006	0.04	0
65.7009	0	0.100055	0.00579	0.05112	0.012345		65.7009	0.04242	0.096782	0.020006	0.04	0
65.8009	0	0.10005	0.00579	0.05112	0.012345		65.8009	0.04242	0.096782	0.020006	0.04	0
65.9009	0	0.10005	0.00579	0.05112	0.012345		65.9009	0.04242	0.096782	0.020006	0.04	0
66.0009	0	0.100055	0.00579	0.05112	0.012345		66.0009	0.04242	0.096782	0.020006	0.04	0
66.1009	0	0.100055	0.00579	0.05112	0.012345		66.1009	0.04242	0.096782	0.020006	0.04	0
66.2009	0	0.100055	0.00579	0.05112	0.012345		66.2009	0.04242	0.096788	0.020006	0.04	0
66.3009	0	0.10006	0.00579	0.05112	0.012345		66.3009	0.04242	0.09679	0.020006	0.04	0
66.4009	0	0.10006	0.00579	0.05112	0.012345		66.4009	0.04242	0.09679	0.020006	0.04	0
66.5009	0	0.10006	0.00579	0.05112	0.012345		66.5009	0.04242	0.09679	0.020006	0.04	0
66.6009	0	0.100055	0.00579	0.05112	0.012345		66.6009	0.04242	0.09679	0.020006	0.04	0
66.7009	0	0.100055	0.00579	0.05112	0.012345		66.7009	0.04242	0.09679	0.020006	0.04	0
66.8009	0	0.100055	0.00579	0.05112	0.012345		66.8009	0.04242	0.09679	0.020006	0.04	0
66.9009	0	0.100055	0.00579	0.05112	0.012345		66.9009	0.04242	0.09679	0.020006	0.04	0
67.0009	0	0.100055	0.00579	0.051125	0.012345		67.0009	0.04242	0.09679	0.020006	0.04	0
67.1009	0	0.10006	0.00579	0.051125	0.012345		67.1009	0.04242	0.09679	0.020008	0.04	0
67.2009	0	0.100065	0.00579	0.051125	0.012345		67.2009	0.04242	0.09679	0.020008	0.04	0
67.3009	0	0.100065	0.00579	0.05113	0.012345		67.3009	0.04242	0.09679	0.020008	0.04	0
67.4009	0	0.100065	0.00579	0.05113	0.012345		67.4009	0.04242	0.09679	0.020008	0.04	0
67.5009	0	0.100065	0.00579	0.05113	0.012345		67.5009	0.04242	0.096792	0.020002	0.04	0
67.6009	0	0.100065	0.00579	0.05113	0.012345		67.6009	0.04242	0.096796	0.020002	0.04001	0
67.7009	0	0.100065	0.00579	0.05113	0.012345		67.7009	0.04242	0.096796	0.020002	0.040016	0
67.8009	0	0.100065	0.00579	0.05113	0.012345		67.8009	0.04242	0.096796	0.020002	0.040016	0
67.9009	0	0.100065	0.00579	0.05113	0.012345		67.9009	0.04242	0.096796	0.020002	0.040016	0
68.0009	0	0.100065	0.00579	0.051145	0.012345		68.0009	0.04242	0.096796	0.020002	0.040016	0
68.1009	0	0.100065	0.00579	0.051145	0.012345		68.1009	0.04242	0.096796	0.020002	0.040016	0
68.2009	0	0.10007	0.00579	0.05115	0.012345		68.2009	0.04242	0.096796	0.020002	0.040016	0
68.3009	0	0.10007	0.00579	0.05115	0.012345		68.3009	0.04242	0.096796	0.020002	0.040016	0
68.4009	0	0.100075	0.00579	0.05115	0.012345		68.4009	0.04242	0.096796	0.020002	0.040016	0
68.5009	0	0.100075	0.00579	0.05115	0.012345		68.5009	0.04242	0.096786	0.020002	0.040016	0
68.6009	0	0.100085	0.00579	0.05115	0.012345		68.6009	0.042418	0.096786	0.020002	0.040016	0
68.7009	0	0.100085	0.00579	0.05115	0.012345		68.7009	0.042418	0.096786	0.020002	0.040016	0
68.8009	0	0.100085	0.00579	0.05115	0.012345		68.8009	0.042418	0.096788	0.020002	0.040016	0
68.9009	0	0.100085	0.00579	0.05115	0.012345		68.9009	0.042418	0.096798	0.020008	0.040016	0
69.0009	0	0.100085	0.00579	0.05115	0.012345		69.0009	0.042418	0.096798	0.020008	0.040016	0
69.1009	0	0.10008	0.00579	0.05115	0.012345		69.1009	0.042418	0.096798	0.020008	0.040016	0
69.2009	0	0.10008	0.00579	0.05115	0.012345		69.2009	0.042418	0.096798	0.020008	0.040016	0
69.3009	0	0.100085	0.00579	0.05115	0.012345		69.3009	0.042418	0.096798	0.020008	0.040016	0
69.4009	0	0.100085	0.00579	0.051145	0.012345		69.4009	0.042418	0.096798	0.020008	0.040016	0
69.5009	0	0.100085	0.00579	0.051145	0.012345		69.5009	0.042418	0.096798	0.020008	0.040016	0
69.6009	0	0.100085	0.00579	0.051145	0.012345		69.6009	0.042418	0.096798	0.020008	0.040016	0
69.7009	0	0.10008	0.00579	0.051145	0.012345		69.7009	0.042418	0.096798	0.020008	0.040016	0
69.8009	0	0.10008	0.00579	0.051145	0.012345		69.8009	0.042418	0.096798	0.020008	0.040016	0
69.9009	0	0.10008	0.00579	0.051145	0.012345		69.9009	0.042418	0.096798	0.020008	0.040016	0
70.0009	0	0.10008	0.00579	0.051145	0.012345		70.0009	0.042418	0.096798	0.020008	0.040016	0
70.1009	0	0.10008	0.00579	0.05115	0.012345		70.1009	0.042418	0.096798	0.020008	0.04002	0
70.2009	0	0.10008	0.00579	0.05115	0.012345		70.2009	0.042418	0.096812	0.020008	0.040024	0
70.3009	0	0.100085	0.00579	0.05115	0.012345		70.3009	0.042418	0.096814	0.020008	0.040024	0
70.4009	0	0.10008	0.00579	0.051155	0.012345		70.4009	0.042418	0.096814	0.020008	0.040024	0
70.5009	0	0.10008	0.00579	0.051155	0.012345		70.5009	0.042418	0.096814	0.020008	0.040024	0
70.6009	0	0.10008	0.00579	0.051155	0.012345		70.6009	0.042418	0.096814	0.02001	0.04002	0
70.7009	0	0.10008	0.00579	0.051155	0.012345		70.7009	0.042418	0.096814	0.020012	0.040016	0
70.8009	0	0.10008	0.00579	0.051155	0.012345		70.8009	0.042418	0.096814	0.020012	0.040016	0
70.9009	0	0.10008	0.00579	0.051155	0.012345		70.9009	0.042418	0.096814	0.020012	0.040016	0
71.0009	0	0.10008	0.00579	0.05116	0.012345		71.0009	0.042418	0.096814	0.020012	0.040016	0
71.1009	0	0.10008	0.00579	0.051165	0.012345		71.1009	0.042418	0.096814	0.020012	0.040016	0
71.2009	0	0.100085	0.00579	0.051175	0.012345		71.2009	0.042408	0.096814	0.020012	0.040016	0
71.3009	0	0.10009	0.00579	0.051175	0.012345		71.3009	0.042408	0.096814	0.020012	0.040016	0
71.4009	0	0.10009	0.00579	0.051175	0.012345		71.4009	0.042408	0.096814	0.020012	0.040016	0
71.5009	0	0.10009	0.00579	0.051175	0.012345		71.5009	0.042408	0.096828	0.020012	0.040016	0
71.6009	0	0.10009	0.00579	0.051175	0.012345		71.6009	0.042408	0.096832	0.020012	0.040016	0
71.7009	0	0.1001	0.00579	0.051175	0.012345		71.7009	0.042408	0.096832	0.020012	0.040016	0
71.8009	0	0.1001	0.00579	0.05118	0.012345		71.8009	0.042408	0.096826	0.020012	0.040016	0
71.9009	0	0.1001	0.00579	0.05118	0.012345		71.9009	0.042408	0.096824	0.020012	0.040016	0
72.0009	0	0.100105	0.00579	0.05118	0.012345		72.0009	0.042408	0.096824	0.020012	0.040016	0
72.1009	0	0.100105	0.00579	0.05118	0.012345		72.1009	0.042408	0.096824	0.020012	0.040016	0
72.2009	0	0.100105	0.00579	0.05118	0.01235		72.2009	0.042408	0.096824	0.020012	0.040016	0
72.3009	0	0.100105	0.00579	0.05118	0.01235		72.3009	0.042408	0.096824	0.020012	0.040016	0
72.4009	0	0.100105	0.00579	0.05118	0.01235		72.4009	0.042408	0.096824	0.020012	0.040016	0
72.5009	0	0.100105	0.00579	0.05118	0.01235		72.5009	0.042408	0.096824	0.020014	0.040016	0
72.6009	0	0.100105	0.00579	0.05118	0.01235		72.6009	0.042408	0.096824	0.020014	0.040018	0
72.7009	0	0.100105	0.00579	0.051185	0.012355		72.7009	0.042408	0.096824	0.020014	0.040028	0
72.8009	0	0.100105	0.00579	0.051185	0.012355		72.8009	0.042408	0.096826	0.020014	0.040028	0
72.9009	0	0.100105	0.00579	0.051185	0.012355		72.9009	0.042408	0.096834	0.020014	0.040028	0
73.0009	0	0.1001	0.00579	0.05119	0.012355		73.0009	0.042408	0.096834	0.020014	0.040028	0
73.1009	0	0.100105	0.00579	0.05119	0.012355		73.1009	0.042408	0.096834	0.020014	0.040028	0
73.2009	0	0.100105	0.00579	0.05119	0.012355		73.2009	0.042408	0.096834	0.020014	0.040028	0
73.3009	0	0.100105	0.00579	0.051195	0.012355		73.3009	0.042408	0.096834	0.020014	0.040028	0
73.4009	0	0.10011	0.00579	0.051195	0.012355		73.4009	0.042408	0.096834	0.020014	0.040028	0
73.5009	0	0.100105	0.00579	0.051195	0.012355		73.5009	0.042408	0.096834	0.020014	0.040028	0
73.6009	0	0.100105	0.00579	0.0512	0.012355		73.6009	0.042408	0.096834	0.020014	0.040028	0
73.7009	0	0.100105	0.00579	0.0512	0.012355		73.7009	0.042406	0.096834	0.020014	0.040028	0
73.8009	0	0.1001	0.00579	0.0512	0.012355		73.8009	0.042406	0.096834	0.020014	0.040028	0
73.9009	0	0.1001	0.00579	0.0512	0.012355		73.9009	0.042406	0.096834	0.020014	0.040028	0
74.0009	0	0.100105	0.00579	0.0512	0.012355		74.0009	0.042406	0.096834	0.020014	0.040028	0
74.1009	0	0.100105	0.00579	0.051205	0.012355		74.1009	0.042406	0.096834	0.020014	0.040028	0
74.2009	0	0.100105	0.00579	0.051205	0.012355		74.2009	0.042406	0.09685	0.020018	0.040028	0
74.3009	0	0.100105	0.00579	0.051205	0.012355		74.3009	0.042406	0.09685	0.020018	0.040028	0
74.4009	0	0.100105	0.00579	0.05121	0.012355		74.4009	0.042406	0.09685	0.020018	0.040028	0
74.5009	0	0.100105	0.00579	0.05121	0.012355		74.5009	0.042406	0.09685	0.020018	0.040028	0
74.6009	0	0.100105	0.00579	0.05121	0.012355		74.6009	0.042406	0.09685	0.020018	0.040028	0
74.7009	0	0.100105	0.00579	0.05122	0.012355		74.7009	0.042406	0.09685	0.020018	0.040028	0
74.8009	0	0.1001	0.00579	0.05122	0.012355		74.8009	0.042406	0.09685	0.020018	0.040028	0
74.9009	0	0.1001	0.00579	0.05122	0.012355		74.9009	0.042406	0.09685	0.020018	0.040028	0
75.0009	0	0.1001	0.00579	0.051225	0.012355		75.0009	0.042406	0.09685	0.020018	0.040028	0
75.1009	0	0.1001	0.00579	0.051225	0.012355		75.1009	0.042406	0.09685	0.020018	0.040028	0
75.2009	0	0.1001	0.00579	0.05123	0.012355		75.2009	0.042406	0.096844	0.020018	0.040036	0
75.3009	0	0.1001	0.00579	0.05123	0.012355		75.3009	0.042406	0.096844	0.020018	0.040036	0
75.4009	0	0.1001	0.00579	0.05123	0.012355		75.4009	0.042406	0.096844	0.020018	0.040036	0
75.5009	0	0.100105	0.00579	0.05123	0.012355		75.5009	0.042406	0.096854	0.020018	0.040036	0
75.6009	0	0.100105	0.00579	0.05123	0.012355		75.6009	0.042406	0.096858	0.020018	0.040036	0
75.7009	0	0.10011	0.00579	0.051235	0.012355		75.7009	0.042406	0.096858	0.020018	0.040036	0
75.8009	0	0.10011	0.00579	0.051235	0.012355		75.8009	0.042406	0.096858	0.020018	0.040036	0
75.9009	0	0.10011	0.00579	0.051235	0.012355		75.9009	0.042406	0.096858	0.020022	0.040036	0
76.0009	0	0.10011	0.00579	0.05124	0.012355		76.0009	0.042406	0.096858	0.020022	0.040036	0
76.1009	0	0.10011	0.00579	0.05124	0.012355		76.1009	0.042406	0.096858	0.020022	0.040036	0
76.2009	0	0.10011	0.00579	0.05124	0.012355		76.2009	0.042406	0.096858	0.020022	0.040036	0
76.3009	0	0.10011	0.00579	0.05124	0.012355		76.3009	0.042402	0.096858	0.020022	0.040036	0
76.4009	0	0.10011	0.00579	0.05124	0.012355		76.4009	0.042402	0.096858	0.020022	0.040036	0
76.5009	0	0.10011	0.00579	0.05124	0.012355		76.5009	0.042402	0.096858	0.020022	0.040036	0
76.6009	0	0.100105	0.00579	0.05124	0.012355		76.6009	0.042402	0.096858	0.020022	0.040036	0
76.7009	0	0.100105	0.00579	0.05124	0.012355		76.7009	0.042402	0.096858	0.020022	0.040036	0
76.8009	0	0.100105	0.00579	0.05124	0.012355		76.8009	0.042402	0.09686	0.020022	0.040036	0
76.9009	0	0.100105	0.00579	0.051245	0.012355		76.9009	0.042402	0.09687	0.02002	0.040036	0
77.0009	0	0.100105	0.00579	0.051245	0.012355		77.0009	0.042402	0.09687	0.02002	0.040036	0
77.1009	0	0.100105	0.00579	0.051245	0.012355		77.1009	0.042402	0.09687	0.02002	0.040036	0
77.2009	0	0.100105	0.00579	0.051245	0.012355		77.2009	0.042402	0.09687	0.02002	0.040036	0
77.3009	0	0.100105	0.00579	0.051245	0.012355		77.3009	0.042402	0.09687	0.02002	0.040036	0
77.4009	0	0.100105	0.00579	0.051245	0.01236		77.4009	0.042402	0.09687	0.02002	0.040036	0
77.5009	0	0.100115	0.00579	0.051245	0.01236		77.5009	0.042402	0.09687	0.02002	0.040036	0
77.6009	0	0.100115	0.00579	0.051245	0.01236		77.6009	0.042402	0.09687	0.02002	0.04004	0
77.7009	0	0.100115	0.00579	0.05125	0.01236		77.7009	0.042402	0.09687	0.020024	0.04005	0
77.8009	0	0.100115	0.00579	0.05125	0.01236		77.8009	0.042402	0.09687	0.020024	0.04005	0
77.9009	0	0.100115	0.00579	0.05125	0.01236		77.9009	0.042402	0.09687	0.020024	0.04005	0
78.0009	0	0.100115	0.00579	0.05125	0.01236		78.0009	0.042402	0.09687	0.020024	0.04005	0
78.1009	0	0.10012	0.00579	0.05125	0.01236		78.1009	0.042402	0.09687	0.020024	0.04005	0
78.2009	0	0.10012	0.00579	0.05125	0.01236		78.2009	0.042402	0.096884	0.020024	0.04005	0
78.3009	0	0.10012	0.00579	0.05125	0.01236		78.3009	0.042402	0.096884	0.020024	0.040048	0
78.4009	0	0.100125	0.00579	0.05125	0.01236		78.4009	0.042402	0.096884	0.020024	0.040048	0
78.5009	0	0.100125	0.00579	0.05125	0.01236		78.5009	0.042402	0.096882	0.020024	0.040048	0
78.6009	0	0.100125	0.00579	0.05125	0.01236		78.6009	0.042402	0.09688	0.020024	0.040048	0
78.7009	0	0.100125	0.00579	0.05125	0.01236		78.7009	0.042402	0.09688	0.020024	0.040048	0
78.8009	0	0.100125	0.00579	0.05125	0.01236		78.8009	0.042402	0.09688	0.020024	0.040048	0
78.9009	0	0.100125	0.00579	0.05125	0.01236		78.9009	0.042402	0.09688	0.020024	0.040048	0
79.0009	0	0.100125	0.00579	0.05125	0.01236		79.0009	0.0424	0.09688	0.020024	0.040048	0
79.1009	0	0.100125	0.00579	0.05125	0.01236		79.1009	0.0424	0.09688	0.020024	0.040048	0
79.2009	0	0.100125	0.00579	0.05125	0.01236		79.2009	0.0424	0.09688	0.020024	0.040048	0
79.3009	0	0.100125	0.00579	0.05125	0.01236		79.3009	0.0424	0.09688	0.020024	0.040048	0
79.4009	0	0.10012	0.00579	0.05126	0.01236		79.4009	0.0424	0.09688	0.020028	0.040048	0
79.5009	0	0.10013	0.00579	0.051265	0.01236		79.5009	0.0424	0.09689	0.020034	0.040048	0
79.6009	0	0.10013	0.005795	0.051265	0.01236		79.6009	0.0424	0.096896	0.020034	0.040048	0
79.7009	0	0.10013	0.005795	0.051265	0.01236		79.7009	0.0424	0.096896	0.020034	0.040048	0
79.8009	0	0.100135	0.005795	0.051265	0.01236		79.8009	0.0424	0.096896	0.020034	0.040048	0
79.9009	0	0.100135	0.005795	0.051265	0.01236		79.9009	0.0424	0.096896	0.020034	0.040048	0
80.0009	0	0.10013	0.005795	0.051265	0.01236		80.0009	0.0424	0.096896	0.020034	0.040048	0
80.1009	0	0.100135	0.005795	0.051265	0.01236		80.1009	0.0424	0.096896	0.020034	0.04005	0
80.2009	0	0.100135	0.005795	0.05127	0.01236		80.2009	0.0424	0.096896	0.020034	0.040064	0
80.3009	0	0.100135	0.005795	0.05127	0.01236		80.3009	0.0424	0.096896	0.020034	0.040064	0
80.4009	0	0.100135	0.005795	0.05127	0.01236		80.4009	0.0424	0.096896	0.020034	0.040064	0
80.5009	0	0.100135	0.005795	0.05127	0.01236		80.5009	0.0424	0.096896	0.020034	0.040064	0
80.6009	0	0.100135	0.005795	0.05127	0.01236		80.6009	0.0424	0.096896	0.020034	0.040064	0
80.7009	0	0.10013	0.005795	0.05127	0.01236		80.7009	0.0424	0.096896	0.020034	0.040064	0
80.8009	0	0.10013	0.005795	0.05127	0.01236		80.8009	0.0424	0.096902	0.020034	0.040064	0
80.9009	0	0.100135	0.005795	0.051275	0.01236		80.9009	0.0424	0.09691	0.020034	0.040064	0
81.0009	0	0.10014	0.005795	0.051275	0.01236		81.0009	0.0424	0.09691	0.020034	0.040064	0
81.1009	0	0.10014	0.005795	0.051275	0.01236		81.1009	0.0424	0.09691	0.020034	0.040064	0
81.2009	0	0.100145	0.005795	0.051275	0.01236		81.2009	0.0424	0.09691	0.020038	0.040064	0
81.3009	0	0.100145	0.005795	0.051275	0.01236		81.3009	0.0424	0.09691	0.020038	0.040064	0
81.4009	0	0.10015	0.005795	0.051275	0.01236		81.4009	0.0424	0.09691	0.020038	0.040064	0
81.5009	0	0.10015	0.005795	0.051275	0.01236		81.5009	0.0424	0.09691	0.020038	0.040064	0
81.6009	0	0.10015	0.005795	0.051275	0.01236		81.6009	0.0424	0.09691	0.020038	0.040064	0
81.7009	0	0.10015	0.005795	0.051275	0.01236		81.7009	0.0424	0.09691	0.020038	0.040064	0
81.8009	0	0.10015	0.005795	0.051275	0.01236		81.8009	0.0424	0.096908	0.020038	0.040064	0
81.9009	0	0.10015	0.005795	0.051275	0.01236		81.9009	0.0424	0.0969	0.020038	0.040064	0
82.0009	0	0.10015	0.005795	0.051275	0.01236		82.0009	0.0424	0.0969	0.020038	0.040064	0
82.1009	0	0.10015	0.005795	0.051275	0.01236		82.1009	0.0424	0.096902	0.020038	0.040064	0
82.2009	0	0.10015	0.005795	0.051275	0.01236		82.2009	0.0424	0.096914	0.020038	0.040064	0
82.3009	0	0.10015	0.005795	0.051275	0.01236		82.3009	0.0424	0.096914	0.020038	0.040064	0
82.4009	0	0.100155	0.005795	0.051275	0.01236		82.4009	0.0424	0.096914	0.020038	0.040064	0
82.5009	0	0.100155	0.005795	0.051275	0.01236		82.5009	0.0424	0.096914	0.020038	0.040064	0
82.6009	0	0.10016	0.005795	0.05127	0.01236		82.6009	0.0424	0.096914	0.020038	0.040064	0
82.7009	0	0.10017	0.005795	0.05127	0.01236		82.7009	0.0424	0.096914	0.020038	0.040072	0
82.8009	0	0.10017	0.005795	0.05127	0.01236		82.8009	0.0424	0.096914	0.020038	0.040072	0
82.9009	0	0.100175	0.005795	0.05127	0.01236		82.9009	0.0424	0.096914	0.020038	0.040072	0
83.0009	0	0.100175	0.005795	0.05127	0.01236		83.0009	0.0424	0.096914	0.020038	0.040072	0
83.1009	0	0.100175	0.005795	0.05127	0.01236		83.1009	0.0424	0.096914	0.020038	0.040072	0
83.2009	0	0.10017	0.005795	0.05127	0.01236		83.2009	0.0424	0.096914	0.020038	0.040072	0
83.3009	0	0.100165	0.005795	0.05127	0.01236		83.3009	0.0424	0.096914	0.020038	0.040072	0
83.4009	0	0.100175	0.005795	0.05127	0.012365		83.4009	0.0424	0.096914	0.020038	0.040072	0
83.5009	0	0.100175	0.005795	0.05127	0.012365		83.5009	0.0424	0.09694	0.020038	0.040072	0
83.6009	0	0.100175	0.005795	0.05127	0.012365		83.6009	0.0424	0.096944	0.020038	0.040072	0
83.7009	0	0.100175	0.005795	0.05127	0.012365		83.7009	0.0424	0.096944	0.020038	0.040072	0
83.8009	0	0.100175	0.005795	0.05127	0.012365		83.8009	0.0424	0.096944	0.020038	0.040072	0
83.9009	0	0.100175	0.005795	0.051275	0.012365		83.9009	0.0424	0.096944	0.020038	0.040072	0
84.0009	0	0.100175	0.005795	0.051275	0.012365		84.0009	0.042396	0.096944	0.020038	0.040072	0
84.1009	0	0.10018	0.005795	0.051275	0.012365		84.1009	0.042394	0.096944	0.020038	0.040072	0
84.2009	0	0.10018	0.005795	0.05128	0.012365		84.2009	0.042394	0.096944	0.020038	0.040072	0
84.3009	0	0.100175	0.005795	0.05128	0.012365		84.3009	0.042394	0.096944	0.020038	0.040072	0
84.4009	0	0.100175	0.005795	0.051285	0.012365		84.4009	0.042394	0.096944	0.020038	0.040072	0
84.5009	0	0.10017	0.005795	0.051285	0.012365		84.5009	0.042394	0.096944	0.020038	0.040072	0
84.6009	0	0.10017	0.005795	0.051285	0.012365		84.6009	0.042394	0.096944	0.020038	0.040072	0
84.7009	0	0.10017	0.005795	0.051285	0.012365		84.7009	0.042394	0.096944	0.02004	0.040072	0
84.8009	0	0.100165	0.005795	0.051285	0.012365		84.8009	0.042394	0.09696	0.02004	0.040072	0
84.9009	0	0.10017	0.005795	0.051285	0.012365		84.9009	0.042394	0.096962	0.02004	0.040072	0
85.0009	0	0.10017	0.005795	0.05128	0.012365		85.0009	0.042394	0.096962	0.02004	0.040072	0
85.1009	0	0.10017	0.005795	0.05128	0.012365		85.1009	0.042394	0.096962	0.02004	0.040072	0
85.2009	0	0.10017	0.005795	0.05129	0.012365		85.2009	0.042394	0.096956	0.02004	0.040082	0
85.3009	0	0.10017	0.005795	0.05129	0.012365		85.3009	0.042394	0.096954	0.02004	0.040086	0
85.4009	0	0.10017	0.005795	0.05129	0.012365		85.4009	0.042394	0.096954	0.02004	0.040086	0
85.5009	0	0.10017	0.005795	0.05129	0.012365		85.5009	0.042394	0.096954	0.02004	0.040086	0
85.6009	0	0.100175	0.005795	0.05129	0.012365		85.6009	0.042394	0.096954	0.02004	0.040086	0
85.7009	0	0.100175	0.005795	0.05129	0.012365		85.7009	0.042394	0.096954	0.02004	0.040086	0
85.8009	0	0.100175	0.005795	0.05129	0.012365		85.8009	0.042394	0.096954	0.02004	0.040086	0
85.9009	0	0.100175	0.005795	0.05129	0.012365		85.9009	0.042394	0.096954	0.02004	0.040082	0
86.0009	0	0.10018	0.005795	0.05129	0.012365		86.0009	0.042394	0.096954	0.02004	0.040082	0
86.1009	0	0.10018	0.005795	0.05129	0.012365		86.1009	0.042394	0.096954	0.02004	0.040082	0
86.2009	0	0.10018	0.005795	0.05129	0.012365		86.2009	0.042394	0.096966	0.02004	0.040082	0
86.3009	0	0.100185	0.005795	0.05129	0.012365		86.3009	0.042394	0.096966	0.02004	0.040082	0
86.4009	0	0.100185	0.005795	0.051285	0.012365		86.4009	0.042394	0.096966	0.020042	0.040082	0
86.5009	0	0.100185	0.005795	0.051285	0.012365		86.5009	0.042394	0.096966	0.020042	0.040082	0
86.6009	0	0.100185	0.005795	0.051285	0.012365		86.6009	0.042384	0.096966	0.020042	0.040082	0
86.7009	0	0.100185	0.005795	0.051285	0.012365		86.7009	0.042384	0.096966	0.020042	0.040082	0
86.8009	0	0.100185	0.005795	0.051285	0.012365		86.8009	0.042384	0.096966	0.020042	0.040082	0
86.9009	0	0.100185	0.005795	0.05128	0.012365		86.9009	0.042384	0.096966	0.020042	0.040082	0
87.0009	0	0.100185	0.005795	0.05128	0.012365		87.0009	0.042384	0.096966	0.020042	0.040082	0
87.1009	0	0.100185	0.005795	0.05128	0.012365		87.1009	0.042384	0.096966	0.020042	0.040082	0
87.2009	0	0.100185	0.005795	0.05128	0.012365		87.2009	0.042384	0.096966	0.020042	0.040082	0
87.3009	0	0.100185	0.005795	0.051285	0.012365		87.3009	0.042384	0.096966	0.020042	0.040082	0
87.4009	0	0.100185	0.005795	0.051285	0.012365		87.4009	0.042384	0.096966	0.020042	0.040082	0
87.5009	0	0.100185	0.005795	0.051285	0.01237		87.5009	0.042384	0.09698	0.020042	0.040082	0
87.6009	0	0.10018	0.005795	0.051285	0.01237		87.6009	0.042384	0.096982	0.020042	0.040082	0
87.7009	0	0.10018	0.005795	0.051285	0.01237		87.7009	0.042384	0.096982	0.020042	0.040098	0
87.8009	0	0.10018	0.005795	0.051285	0.01237		87.8009	0.042384	0.096982	0.020042	0.0401	0
87.9009	0	0.10018	0.0058	0.051285	0.01237		87.9009	0.042384	0.096982	0.020042	0.0401	0
88.0009	0	0.10018	0.0058	0.051285	0.01237		88.0009	0.042384	0.096982	0.020042	0.0401	0
88.1009	0	0.10018	0.0058	0.051285	0.01237		88.1009	0.042384	0.096982	0.020042	0.0401	0
88.2009	0	0.10018	0.0058	0.051285	0.01237		88.2009	0.042384	0.096982	0.020044	0.0401	0
88.3009	0	0.10018	0.0058	0.051285	0.01237		88.3009	0.042384	0.096982	0.020044	0.0401	0
88.4009	0	0.10017	0.0058	0.051285	0.01237		88.4009	0.042384	0.096982	0.020044	0.0401	0
88.5009	0	0.10017	0.0058	0.051285	0.01237		88.5009	0.042384	0.096982	0.020044	0.0401	0
88.6009	0	0.100175	0.0058	0.051285	0.01237		88.6009	0.042384	0.096978	0.020044	0.0401	0
88.7009	0	0.100175	0.0058	0.051285	0.01237		88.7009	0.042384	0.096978	0.020044	0.0401	0
88.8009	0	0.100175	0.0058	0.05129	0.01237		88.8009	0.042384	0.096992	0.020044	0.0401	0
88.9009	0	0.100175	0.0058	0.05129	0.01237		88.9009	0.042384	0.096992	0.020044	0.0401	0
89.0009	0	0.100175	0.0058	0.05129	0.01237		89.0009	0.042384	0.096992	0.020044	0.0401	0
89.1009	0	0.100175	0.0058	0.051295	0.01237		89.1009	0.042384	0.096992	0.020044	0.0401	0
89.2009	0	0.100175	0.0058	0.051295	0.01237		89.2009	0.04238	0.096992	0.020044	0.0401	0
89.3009	0	0.100175	0.0058	0.051295	0.012375		89.3009	0.04238	0.096992	0.020044	0.0401	0
89.4009	0	0.100165	0.0058	0.051295	0.012375		89.4009	0.04238	0.096992	0.020044	0.0401	0
89.5009	0	0.100165	0.0058	0.051295	0.012375		89.5009	0.04238	0.096992	0.020044	0.0401	0
89.6009	0	0.100165	0.0058	0.051295	0.012375		89.6009	0.04238	0.096992	0.020044	0.0401	0
89.7009	0	0.10017	0.0058	0.051295	0.012375		89.7009	0.04238	0.096992	0.020044	0.0401	0
89.8009	0	0.10017	0.0058	0.051295	0.012375		89.8009	0.04238	0.096992	0.020044	0.0401	0
89.9009	0	0.10017	0.0058	0.051295	0.012375		89.9009	0.04238	0.096992	0.020044	0.0401	0
90.0009	0	0.10017	0.0058	0.051295	0.012375		90.0009	0.04238	0.096992	0.020044	0.0401	0
90.1009	0	0.10017	0.0058	0.051295	0.012375		90.1009	0.04238	0.096992	0.020044	0.0401	0
90.2009	0	0.100175	0.0058	0.051295	0.012375		90.2009	0.04238	0.097	0.020044	0.040112	0
90.3009	0	0.100185	0.0058	0.051295	0.012375		90.3009	0.04238	0.097	0.020044	0.04012	0
90.4009	0	0.10019	0.0058	0.051295	0.012375		90.4009	0.04238	0.097	0.020044	0.04012	0
90.5009	0	0.100195	0.0058	0.051295	0.012375		90.5009	0.04238	0.097	0.020044	0.04012	0
90.6009	0	0.100195	0.0058	0.051295	0.012375		90.6009	0.04238	0.097	0.020044	0.04012	0
90.7009	0	0.1002	0.0058	0.0513	0.012375		90.7009	0.04238	0.097	0.020044	0.04012	0
90.8009	0	0.1002	0.0058	0.051305	0.012375		90.8009	0.04238	0.097	0.020044	0.04012	0
90.9009	0	0.10021	0.0058	0.051305	0.012375		90.9009	0.04238	0.097	0.020044	0.04012	0
91.0009	0	0.10021	0.0058	0.05131	0.012375		91.0009	0.04238	0.097	0.020044	0.04012	0
91.1009	0	0.10021	0.0058	0.05131	0.012375		91.1009	0.04238	0.097	0.020044	0.04012	0
91.2009	0	0.100215	0.0058	0.05131	0.012375		91.2009	0.04238	0.097	0.020044	0.04012	0
91.3009	0	0.10022	0.0058	0.05131	0.012375		91.3009	0.04238	0.097	0.020044	0.04012	0
91.4009	0	0.10022	0.0058	0.05131	0.012375		91.4009	0.04238	0.097	0.020044	0.04012	0
91.5009	0	0.100215	0.0058	0.05131	0.012375		91.5009	0.04238	0.097016	0.020044	0.04012	0
91.6009	0	0.100215	0.0058	0.05131	0.012375		91.6009	0.04238	0.097016	0.020044	0.04012	0
91.7009	0	0.10021	0.0058	0.05131	0.012375		91.7009	0.04238	0.097016	0.020044	0.04012	0
91.8009	0	0.100215	0.0058	0.05131	0.012375		91.8009	0.042378	0.097016	0.020044	0.04012	0
91.9009	0	0.100215	0.0058	0.05131	0.012375		91.9009	0.042378	0.097012	0.020044	0.04012	0
92.0009	0	0.100215	0.0058	0.05131	0.012375		92.0009	0.042378	0.097012	0.020044	0.04012	0
92.1009	0	0.100215	0.0058	0.05131	0.012375		92.1009	0.042378	0.097012	0.020044	0.04012	0
92.2009	0	0.10022	0.0058	0.05131	0.012375		92.2009	0.042378	0.097012	0.020044	0.04012	0
92.3009	0	0.100225	0.0058	0.05131	0.012375		92.3009	0.042378	0.097012	0.020044	0.04012	0
92.4009	0	0.10023	0.0058	0.05131	0.012375		92.4009	0.042378	0.097012	0.020044	0.04012	0
92.5009	0	0.10023	0.0058	0.05131	0.012375		92.5009	0.042378	0.097012	0.020044	0.04012	0
92.6009	0	0.10023	0.0058	0.05131	0.012375		92.6009	0.042378	0.097012	0.020044	0.04012	0
92.7009	0	0.10023	0.0058	0.05131	0.012375		92.7009	0.042378	0.097012	0.020044	0.040122	0
92.8009	0	0.10023	0.0058	0.05131	0.012375		92.8009	0.042378	0.097022	0.020044	0.040124	0
92.9009	0	0.10024	0.0058	0.05131	0.012375		92.9009	0.042378	0.097026	0.020044	0.040124	0
93.0009	0	0.10024	0.0058	0.05131	0.012375		93.0009	0.042378	0.097026	0.020044	0.040124	0
93.1009	0	0.10024	0.0058	0.05131	0.012375		93.1009	0.042378	0.097026	0.020044	0.040124	0
93.2009	0	0.10024	0.0058	0.05131	0.012375		93.2009	0.042378	0.097026	0.020044	0.040124	0
93.3009	0	0.10024	0.0058	0.05131	0.012375		93.3009	0.042378	0.097026	0.020044	0.040124	0
93.4009	0	0.10024	0.0058	0.05131	0.012375		93.4009	0.042378	0.097026	0.020044	0.040124	0
93.5009	0	0.10024	0.0058	0.05131	0.012375		93.5009	0.042378	0.097026	0.020044	0.040118	0
93.6009	0	0.10024	0.0058	0.05131	0.012375		93.6009	0.042378	0.097026	0.020044	0.040118	0
93.7009	0	0.10024	0.0058	0.05131	0.012375		93.7009	0.042378	0.097026	0.020044	0.040118	0
93.8009	0	0.100245	0.0058	0.05131	0.012375		93.8009	0.042378	0.097026	0.020044	0.040118	0
93.9009	0	0.10025	0.0058	0.05131	0.012375		93.9009	0.042378	0.097026	0.020044	0.040118	0
94.0009	0	0.10025	0.0058	0.05131	0.012375		94.0009	0.042378	0.097026	0.020044	0.040118	0
94.1009	0	0.10025	0.0058	0.05131	0.012375		94.1009	0.042378	0.097028	0.020044	0.040118	0
94.2009	0	0.10025	0.0058	0.05131	0.012375		94.2009	0.042378	0.097034	0.020044	0.040118	0
94.3009	0	0.10025	0.0058	0.05131	0.012375		94.3009	0.042376	0.097034	0.020044	0.040118	0
94.4009	0	0.10025	0.0058	0.05131	0.01238		94.4009	0.042376	0.097034	0.020044	0.040118	0
94.5009	0	0.10025	0.0058	0.05131	0.01238		94.5009	0.042376	0.097034	0.020044	0.040118	0
94.6009	0	0.100255	0.0058	0.05131	0.01238		94.6009	0.042376	0.097034	0.020044	0.040118	0
94.7009	0	0.100255	0.0058	0.05131	0.01238		94.7009	0.042376	0.097034	0.020044	0.040118	0
94.8009	0	0.100255	0.0058	0.05131	0.01238		94.8009	0.042376	0.097034	0.020044	0.040118	0
94.9009	0	0.10026	0.0058	0.05131	0.01238		94.9009	0.042376	0.097034	0.020044	0.040118	0
95.0009	0	0.10026	0.0058	0.05131	0.01238		95.0009	0.042376	0.097034	0.020044	0.040118	0
95.1009	0	0.100255	0.0058	0.051315	0.01238		95.1009	0.042376	0.097034	0.020044	0.040118	0
95.2009	0	0.100255	0.0058	0.051315	0.01238		95.2009	0.042376	0.097034	0.020044	0.04013	0
95.3009	0	0.100255	0.0058	0.051315	0.01238		95.3009	0.042376	0.09703	0.020044	0.040132	0
95.4009	0	0.10027	0.0058	0.051315	0.01238		95.4009	0.042376	0.097034	0.020044	0.040132	0
95.5009	0	0.100265	0.0058	0.051315	0.01238		95.5009	0.042376	0.097048	0.020044	0.040132	0
95.6009	0	0.100265	0.0058	0.05132	0.01238		95.6009	0.042376	0.097048	0.020044	0.040132	0
95.7009	0	0.10027	0.0058	0.05132	0.01238		95.7009	0.042376	0.097048	0.020044	0.040132	0
95.8009	0	0.100265	0.0058	0.05132	0.01238		95.8009	0.042376	0.097048	0.020044	0.040132	0
95.9009	0	0.100265	0.0058	0.05132	0.01238		95.9009	0.042376	0.097048	0.02004	0.040132	0
96.0009	0	0.10027	0.0058	0.05132	0.01238		96.0009	0.042376	0.097048	0.02004	0.040132	0
96.1009	0	0.100275	0.0058	0.05132	0.01238		96.1009	0.042376	0.097048	0.02004	0.040132	0
96.2009	0	0.100275	0.0058	0.05132	0.01238		96.2009	0.042376	0.097048	0.02004	0.040132	0
96.3009	0	0.100275	0.0058	0.05132	0.01238		96.3009	0.042376	0.097048	0.02004	0.040132	0
96.4009	0	0.100275	0.0058	0.05132	0.01238		96.4009	0.042376	0.097048	0.02004	0.040132	0
96.5009	0	0.10028	0.0058	0.05132	0.01238		96.5009	0.042376	0.097048	0.02004	0.040132	0
96.6009	0	0.10028	0.0058	0.05132	0.01238		96.6009	0.042376	0.097048	0.02004	0.040132	0
96.7009	0	0.10028	0.0058	0.05132	0.01238		96.7009	0.042376	0.097048	0.02004	0.040132	0
96.8009	0	0.10028	0.0058	0.05132	0.01238		96.8009	0.042374	0.09706	0.02004	0.040132	0
96.9009	0	0.10028	0.0058	0.05132	0.01238		96.9009	0.042372	0.097068	0.020042	0.040132	0
97.0009	0	0.10028	0.0058	0.051325	0.01238		97.0009	0.042372	0.097068	0.020044	0.040132	0
97.1009	0	0.10028	0.0058	0.051325	0.01238		97.1009	0.042372	0.09707	0.020044	0.040132	0
97.2009	0	0.100285	0.0058	0.051325	0.01238		97.2009	0.042372	0.09707	0.020044	0.040132	0
97.3009	0	0.100285	0.0058	0.051325	0.01238		97.3009	0.042372	0.09707	0.020044	0.040132	0
97.4009	0	0.100285	0.0058	0.051325	0.01238		97.4009	0.042372	0.09707	0.020044	0.040132	0
97.5009	0	0.100285	0.0058	0.051325	0.01238		97.5009	0.042372	0.09707	0.020044	0.040132	0
97.6009	0	0.10029	0.0058	0.051325	0.01238		97.6009	0.042372	0.09707	0.020044	0.040132	0
97.7009	0	0.10029	0.0058	0.051325	0.01238		97.7009	0.042372	0.09707	0.020044	0.040142	0
97.8009	0	0.10029	0.0058	0.051325	0.01238		97.8009	0.042372	0.09707	0.020044	0.040152	0
97.9009	0	0.100295	0.0058	0.051325	0.01238		97.9009	0.042372	0.09707	0.020044	0.040152	0
98.0009	0	0.100295	0.0058	0.051325	0.01238		98.0009	0.042372	0.09707	0.020044	0.040152	0
98.1009	0	0.100295	0.0058	0.051325	0.01238		98.1009	0.042372	0.097074	0.020044	0.040152	0
98.2009	0	0.1003	0.0058	0.051325	0.01238		98.2009	0.042372	0.09708	0.020044	0.040152	0
98.3009	0	0.1003	0.0058	0.05133	0.012385		98.3009	0.042372	0.09708	0.020044	0.040152	0
98.4009	0	0.1003	0.0058	0.05133	0.012385		98.4009	0.042372	0.09708	0.020044	0.040152	0
98.5009	0	0.1003	0.0058	0.05133	0.012385		98.5009	0.042372	0.09708	0.020044	0.040152	0
98.6009	0	0.1003	0.0058	0.05133	0.012385		98.6009	0.042372	0.097064	0.020044	0.040152	0
98.7009	0	0.1003	0.0058	0.051325	0.012385		98.7009	0.042372	0.097062	0.020048	0.040152	0
98.8009	0	0.1003	0.0058	0.051325	0.012385		98.8009	0.042372	0.097062	0.02005	0.040152	0
98.9009	0	0.1003	0.0058	0.051325	0.012385		98.9009	0.042372	0.097062	0.02005	0.040152	0
99.0009	0	0.1003	0.0058	0.051325	0.012385		99.0009	0.042372	0.097062	0.02005	0.040152	0
99.1009	0	0.1003	0.0058	0.051325	0.012385		99.1009	0.042372	0.097062	0.02005	0.040152	0
99.2009	0	0.100305	0.0058	0.051325	0.012385		99.2009	0.042372	0.097062	0.02005	0.040152	0
99.3009	0	0.100305	0.0058	0.051325	0.012385		99.3009	0.042372	0.097062	0.02005	0.040152	0
99.4009	0	0.100305	0.0058	0.051325	0.012385		99.4009	0.042366	0.097064	0.02005	0.040152	0
99.5009	0	0.100305	0.0058	0.051325	0.012385		99.5009	0.042366	0.097074	0.02005	0.040152	0
99.6009	0	0.100305	0.0058	0.051325	0.012385		99.6009	0.042366	0.097074	0.02005	0.040152	0
99.7009	0	0.100305	0.0058	0.051325	0.012385		99.7009	0.042366	0.097074	0.02005	0.040152	0
99.8009	0	0.100305	0.0058	0.05133	0.012385		99.8009	0.042366	0.097074	0.02005	0.040152	0
99.9009	0	0.100305	0.0058	0.05133	0.012385		99.9009	0.042366	0.097074	0.02005	0.040152	0
100.001	0	0.100305	0.0058	0.05133	0.012385		100.001	0.042366	0.097074	0.02005	0.040152	0
100.101	0	0.100305	0.0058	0.05133	0.012385		100.101	0.042366	0.097074	0.02005	0.040152	0
100.201	0	0.100305	0.0058	0.05133	0.012385		100.201	0.042366	0.097074	0.02005	0.04016	0
100.301	0	0.100305	0.0058	0.05133	0.012385		100.301	0.042366	0.097074	0.02005	0.040166	0
100.401	0	0.10031	0.0058	0.05133	0.012385		100.401	0.042366	0.097074	0.02005	0.040166	0
100.501	0	0.10031	0.0058	0.051325	0.012385		100.501	0.042366	0.097074	0.020054	0.040166	0
100.601	0	0.10031	0.0058	0.05132	0.012385		100.601	0.042366	0.097074	0.020054	0.040166	0
100.701	0	0.1003	0.0058	0.05132	0.012385		100.701	0.042366	0.097074	0.020054	0.040166	0
100.801	0	0.1003	0.0058	0.05132	0.012385		100.801	0.042366	0.097092	0.020054	0.040166	0
100.901	0	0.1003	0.0058	0.05132	0.012385		100.901	0.042366	0.097092	0.020054	0.040166	0
101.001	0	0.1003	0.0058	0.05132	0.012385		101.001	0.042366	0.097092	0.020054	0.040166	0
101.101	0	0.100305	0.0058	0.05132	0.012385		101.101	0.042366	0.097092	0.020054	0.040164	0
101.201	0	0.1003	0.0058	0.05132	0.012385		101.201	0.042366	0.097092	0.020054	0.040162	0
101.301	0	0.100305	0.0058	0.05132	0.012385		101.301	0.042366	0.097092	0.020054	0.040162	0
101.401	0	0.100305	0.0058	0.05132	0.012385		101.401	0.042366	0.097092	0.020054	0.040162	0
101.501	0	0.100305	0.0058	0.05132	0.012385		101.501	0.042366	0.097092	0.020054	0.040162	0
101.601	0	0.100305	0.0058	0.05132	0.012385		101.601	0.042366	0.097092	0.020054	0.040162	0
101.701	0	0.100305	0.0058	0.05132	0.012385		101.701	0.042366	0.097092	0.020054	0.040162	0
101.801	0	0.10031	0.0058	0.05132	0.012385		101.801	0.042366	0.097092	0.020054	0.040162	0
101.901	0	0.10031	0.0058	0.05132	0.012385		101.901	0.042366	0.09709	0.020054	0.040162	0
102.001	0	0.100305	0.0058	0.05132	0.012385		102.001	0.042364	0.097084	0.020054	0.040162	0
102.101	0	0.100305	0.0058	0.051325	0.012385		102.101	0.042364	0.097094	0.020054	0.040162	0
102.201	0	0.1003	0.0058	0.051325	0.012385		102.201	0.042364	0.0971	0.020054	0.040162	0
102.301	0	0.100305	0.0058	0.051325	0.012385		102.301	0.042364	0.0971	0.020056	0.040162	0
102.401	0	0.100305	0.0058	0.051325	0.012385		102.401	0.042364	0.0971	0.020056	0.040162	0
102.501	0	0.100305	0.0058	0.051325	0.012385		102.501	0.042364	0.0971	0.020056	0.040162	0
102.601	0	0.100305	0.0058	0.051325	0.012385		102.601	0.042364	0.0971	0.020056	0.040162	0
102.701	0	0.100315	0.0058	0.051325	0.012385		102.701	0.042364	0.0971	0.020056	0.040166	0
102.801	0	0.100315	0.0058	0.051325	0.012385		102.801	0.042364	0.0971	0.020056	0.04017	0
102.901	0	0.100315	0.0058	0.051325	0.012385		102.901	0.042364	0.0971	0.020056	0.04017	0
103.001	0	0.100315	0.0058	0.051325	0.012385		103.001	0.042364	0.0971	0.020056	0.04017	0
103.101	0	0.100315	0.0058	0.051325	0.012385		103.101	0.042364	0.0971	0.020056	0.04017	0
103.201	0	0.100315	0.0058	0.05133	0.012385		103.201	0.042364	0.0971	0.020056	0.04017	0
103.301	0	0.100315	0.0058	0.05133	0.012385		103.301	0.042364	0.0971	0.020056	0.04017	0
103.401	0	0.100315	0.0058	0.05133	0.012385		103.401	0.042364	0.097108	0.020056	0.04017	0
103.501	0	0.10031	0.0058	0.05133	0.012385		103.501	0.042364	0.097124	0.020056	0.04017	0
103.601	0	0.100315	0.0058	0.05133	0.012385		103.601	0.042364	0.097124	0.020056	0.04017	0
103.701	0	0.100315	0.0058	0.05133	0.012385		103.701	0.042364	0.097124	0.020056	0.04017	0
103.801	0	0.10032	0.0058	0.051335	0.012385		103.801	0.042364	0.097124	0.020056	0.04017	0
103.901	0	0.100325	0.0058	0.05133	0.012385		103.901	0.042364	0.097124	0.020056	0.04017	0
104.001	0	0.100335	0.0058	0.05133	0.012385		104.001	0.042364	0.097124	0.020058	0.04017	0
104.101	0	0.10034	0.0058	0.05133	0.012385		104.101	0.042364	0.097124	0.020058	0.04017	0
104.201	0	0.10034	0.0058	0.051335	0.012385		104.201	0.042364	0.097124	0.020058	0.04017	0
104.301	0	0.100345	0.0058	0.051335	0.012385		104.301	0.042364	0.097124	0.020058	0.04017	0
104.401	0	0.100345	0.0058	0.05134	0.012385		104.401	0.042364	0.097124	0.020058	0.04017	0
104.501	0	0.100345	0.0058	0.05134	0.012385		104.501	0.042364	0.097124	0.020058	0.040172	0
104.601	0	0.100345	0.0058	0.05134	0.012385		104.601	0.042354	0.097124	0.020058	0.040172	0
104.701	0	0.100345	0.0058	0.051345	0.012385		104.701	0.042354	0.097124	0.020058	0.040172	0
104.801	0	0.100345	0.0058	0.051345	0.012385		104.801	0.042354	0.09713	0.020058	0.040172	0
104.901	0	0.100345	0.0058	0.051345	0.012385		104.901	0.042354	0.09713	0.020058	0.040172	0
105.001	0	0.100345	0.0058	0.051345	0.012385		105.001	0.042354	0.09713	0.020058	0.040172	0
105.101	0	0.100345	0.0058	0.051345	0.012385		105.101	0.042354	0.09713	0.020058	0.040172	0
105.201	0	0.100345	0.0058	0.051345	0.012385		105.201	0.042354	0.097128	0.020058	0.040174	0
105.301	0	0.100345	0.0058	0.051345	0.012385		105.301	0.042354	0.097122	0.020058	0.040178	0
105.401	0	0.100345	0.0058	0.051345	0.012385		105.401	0.042354	0.097122	0.020058	0.040178	0
105.501	0	0.100345	0.0058	0.051345	0.012385		105.501	0.042354	0.097122	0.020058	0.040178	0
105.601	0	0.100345	0.0058	0.051345	0.012385		105.601	0.042354	0.097122	0.020058	0.040178	0
105.701	0	0.10035	0.0058	0.051345	0.012385		105.701	0.042354	0.097122	0.02006	0.040178	0
105.801	0	0.10035	0.0058	0.051345	0.012385		105.801	0.042354	0.097122	0.02006	0.040178	0
105.901	0	0.100355	0.0058	0.051345	0.012385		105.901	0.042354	0.097122	0.02006	0.040178	0
106.001	0	0.100355	0.0058	0.051345	0.012385		106.001	0.042354	0.097122	0.02006	0.040178	0
106.101	0	0.10036	0.0058	0.051345	0.012385		106.101	0.042354	0.09713	0.02006	0.040178	0
106.201	0	0.10036	0.0058	0.051345	0.012385		106.201	0.042354	0.097132	0.02006	0.040178	0
106.301	0	0.10036	0.0058	0.051345	0.012385		106.301	0.042354	0.097132	0.02006	0.040178	0
106.401	0	0.10037	0.0058	0.051345	0.012385		106.401	0.042354	0.097132	0.02006	0.040178	0
106.501	0	0.10037	0.0058	0.051345	0.012385		106.501	0.042354	0.097132	0.02006	0.040178	0
106.601	0	0.100375	0.0058	0.051345	0.012385		106.601	0.042354	0.097132	0.02006	0.040178	0
106.701	0	0.100375	0.0058	0.051345	0.012385		106.701	0.042354	0.097132	0.02006	0.040178	0
106.801	0	0.100375	0.0058	0.051345	0.012385		106.801	0.042354	0.097132	0.02006	0.040178	0
106.901	0	0.10038	0.0058	0.051345	0.012385		106.901	0.042354	0.097132	0.02006	0.040178	0
107.001	0	0.10038	0.0058	0.051345	0.012385		107.001	0.042354	0.097132	0.02006	0.040178	0
107.101	0	0.100385	0.0058	0.051345	0.012385		107.101	0.042352	0.097132	0.02006	0.040178	0
107.201	0	0.100385	0.0058	0.051345	0.012385		107.201	0.042348	0.097132	0.02006	0.040178	0
107.301	0	0.100385	0.0058	0.051345	0.01239		107.301	0.042348	0.097132	0.02006	0.040178	0
107.401	0	0.100385	0.0058	0.051345	0.01239		107.401	0.042348	0.097136	0.02006	0.040178	0
107.501	0	0.100385	0.0058	0.051345	0.01239		107.501	0.042348	0.09714	0.020064	0.040178	0
107.601	0	0.100385	0.0058	0.051345	0.01239		107.601	0.042348	0.09714	0.020064	0.040178	0
107.701	0	0.10038	0.0058	0.051345	0.01239		107.701	0.042348	0.09714	0.020064	0.04018	0
107.801	0	0.10038	0.0058	0.051345	0.01239		107.801	0.042348	0.09714	0.020064	0.040188	0
107.901	0	0.10038	0.0058	0.051345	0.01239		107.901	0.042348	0.09714	0.020064	0.040188	0
108.001	0	0.10038	0.0058	0.051345	0.01239		108.001	0.042348	0.09714	0.020064	0.040188	0
108.101	0	0.10038	0.0058	0.05135	0.01239		108.101	0.042348	0.09714	0.020064	0.040188	0
108.201	0	0.10038	0.0058	0.05135	0.01239		108.201	0.042348	0.09714	0.020064	0.040188	0
108.301	0	0.100385	0.0058	0.05135	0.01239		108.301	0.042348	0.09714	0.020064	0.040188	0
108.401	0	0.100385	0.0058	0.05135	0.01239		108.401	0.042348	0.09714	0.020064	0.040188	0
108.501	0	0.100385	0.0058	0.05135	0.01239		108.501	0.042348	0.09714	0.020064	0.040188	0
108.601	0	0.100385	0.0058	0.05135	0.01239		108.601	0.042348	0.097132	0.020064	0.040188	0
108.701	0	0.10038	0.0058	0.05135	0.01239		108.701	0.042348	0.097132	0.020064	0.040188	0
108.801	0	0.10038	0.0058	0.05135	0.01239		108.801	0.042348	0.097144	0.020064	0.040184	0
108.901	0	0.100385	0.0058	0.05135	0.01239		108.901	0.042348	0.097144	0.020064	0.040186	0
109.001	0	0.10039	0.0058	0.05135	0.01239		109.001	0.042348	0.097144	0.020064	0.040188	0
109.101	0	0.10039	0.0058	0.05135	0.01239		109.101	0.042348	0.097144	0.020064	0.040188	0
109.201	0	0.100385	0.0058	0.05135	0.01239		109.201	0.042348	0.097144	0.020064	0.040188	0
109.301	0	0.100385	0.0058	0.05135	0.01239		109.301	0.042348	0.097144	0.020068	0.040188	0
109.401	0	0.100385	0.0058	0.05135	0.01239		109.401	0.042348	0.097144	0.020068	0.040188	0
109.501	0	0.10039	0.0058	0.051355	0.01239		109.501	0.042348	0.097144	0.020068	0.040188	0
109.601	0	0.10039	0.0058	0.051355	0.01239		109.601	0.042348	0.097144	0.020068	0.040188	0
109.701	0	0.100385	0.0058	0.051355	0.01239		109.701	0.042338	0.097144	0.020068	0.040188	0
109.801	0	0.100385	0.0058	0.05136	0.01239		109.801	0.042338	0.097144	0.020068	0.040188	0
109.901	0	0.10039	0.0058	0.05136	0.01239		109.901	0.042338	0.097144	0.020068	0.040188	0
110.001	0	0.10039	0.0058	0.05136	0.01239		110.001	0.042338	0.097144	0.020064	0.040188	0
110.101	0	0.10039	0.0058	0.05136	0.012395		110.101	0.042338	0.097158	0.020064	0.040188	0
110.201	0	0.100395	0.0058	0.05136	0.012395		110.201	0.042338	0.097158	0.020064	0.040188	0
110.301	0	0.100395	0.0058	0.05136	0.012395		110.301	0.042338	0.097158	0.020064	0.04019	0
110.401	0	0.100395	0.0058	0.05136	0.012395		110.401	0.042338	0.097158	0.020064	0.04019	0
110.501	0	0.100395	0.0058	0.05136	0.012395		110.501	0.042338	0.097158	0.020064	0.04019	0
110.601	0	0.100395	0.0058	0.05136	0.0124		110.601	0.042338	0.097158	0.020064	0.04019	0
110.701	0	0.100395	0.0058	0.05136	0.0124		110.701	0.042338	0.097158	0.020064	0.04019	0
110.801	0	0.100395	0.0058	0.05136	0.0124		110.801	0.042338	0.097158	0.020064	0.04019	0
110.901	0	0.100395	0.0058	0.05136	0.0124		110.901	0.042338	0.097158	0.020064	0.04019	0
111.001	0	0.1004	0.0058	0.05136	0.0124		111.001	0.042338	0.097158	0.020064	0.04019	0
111.101	0	0.1004	0.0058	0.05136	0.0124		111.101	0.042338	0.097158	0.020066	0.04019	0
111.201	0	0.1004	0.0058	0.05136	0.0124		111.201	0.042338	0.097158	0.020066	0.04019	0
111.301	0	0.1004	0.0058	0.05136	0.0124		111.301	0.042338	0.097158	0.020066	0.04019	0
111.401	0	0.100405	0.0058	0.05136	0.0124		111.401	0.042338	0.09717	0.020066	0.04019	0
111.501	0	0.100405	0.0058	0.05136	0.0124		111.501	0.042338	0.097182	0.020066	0.04019	0
111.601	0	0.100405	0.0058	0.05136	0.0124		111.601	0.042338	0.097182	0.020066	0.04019	0
111.701	0	0.100405	0.0058	0.05136	0.0124		111.701	0.042338	0.097182	0.020066	0.04019	0
111.801	0	0.100405	0.0058	0.05136	0.0124		111.801	0.042338	0.097182	0.020066	0.04019	0
111.901	0	0.100405	0.0058	0.051365	0.0124		111.901	0.042338	0.09718	0.020066	0.04019	0
112.001	0	0.100405	0.0058	0.051365	0.0124		112.001	0.042338	0.097166	0.020066	0.04019	0
112.101	0	0.100405	0.0058	0.051365	0.0124		112.101	0.042338	0.097166	0.020066	0.04019	0
112.201	0	0.100405	0.0058	0.051365	0.0124		112.201	0.042336	0.097166	0.020066	0.04019	0
112.301	0	0.100405	0.0058	0.05137	0.0124		112.301	0.04233	0.097166	0.020066	0.04019	0
112.401	0	0.100405	0.0058	0.05137	0.0124		112.401	0.04233	0.097166	0.020066	0.04019	0
112.501	0	0.100395	0.0058	0.05137	0.0124		112.501	0.04233	0.097166	0.020066	0.04019	0
112.601	0	0.100395	0.0058	0.051375	0.0124		112.601	0.04233	0.097166	0.020066	0.04019	0
112.701	0	0.100395	0.0058	0.051375	0.0124		112.701	0.04233	0.097168	0.020066	0.04019	0
112.801	0	0.100395	0.0058	0.051375	0.0124		112.801	0.04233	0.097182	0.02007	0.0402	0
112.901	0	0.100395	0.0058	0.051375	0.0124		112.901	0.04233	0.097182	0.02007	0.0402	0
113.001	0	0.100395	0.0058	0.051375	0.0124		113.001	0.04233	0.097182	0.02007	0.0402	0
113.101	0	0.100395	0.0058	0.051375	0.0124		113.101	0.04233	0.097182	0.02007	0.0402	0
113.201	0	0.100395	0.0058	0.051375	0.0124		113.201	0.04233	0.097182	0.02007	0.0402	0
113.301	0	0.100395	0.0058	0.051375	0.0124		113.301	0.04233	0.097182	0.02007	0.040202	0
113.401	0	0.100395	0.0058	0.051375	0.0124		113.401	0.04233	0.097182	0.02007	0.040202	0
113.501	0	0.100395	0.0058	0.051375	0.0124		113.501	0.04233	0.097182	0.02007	0.040202	0
113.601	0	0.100395	0.0058	0.051375	0.0124		113.601	0.04233	0.097182	0.02007	0.040202	0
113.701	0	0.100395	0.0058	0.051375	0.0124		113.701	0.04233	0.097182	0.02007	0.040202	0
113.801	0	0.100395	0.0058	0.051375	0.0124		113.801	0.04233	0.097182	0.02007	0.040202	0
113.901	0	0.100395	0.0058	0.051375	0.0124		113.901	0.04233	0.097182	0.02007	0.040202	0
114.001	0	0.1004	0.0058	0.051375	0.0124		114.001	0.04233	0.097182	0.02007	0.040202	0
114.101	0	0.1004	0.0058	0.051375	0.0124		114.101	0.04233	0.0972	0.02007	0.040202	0
114.201	0	0.1004	0.0058	0.051375	0.0124		114.201	0.04233	0.0972	0.02007	0.040202	0
114.301	0	0.100405	0.0058	0.051375	0.0124		114.301	0.04233	0.0972	0.02007	0.040202	0
114.401	0	0.100405	0.0058	0.051375	0.0124		114.401	0.04233	0.0972	0.02007	0.040202	0
114.501	0	0.10041	0.0058	0.05138	0.0124		114.501	0.04233	0.0972	0.020074	0.040202	0
114.601	0	0.10041	0.0058	0.05138	0.0124		114.601	0.04233	0.0972	0.020078	0.040202	0
114.701	0	0.10041	0.0058	0.05138	0.0124		114.701	0.04233	0.0972	0.020076	0.040202	0
114.801	0	0.10041	0.0058	0.05138	0.0124		114.801	0.042324	0.0972	0.020072	0.040202	0
114.901	0	0.100415	0.0058	0.05138	0.0124		114.901	0.042322	0.0972	0.020072	0.040202	0
115.001	0	0.100415	0.0058	0.05138	0.0124		115.001	0.042322	0.0972	0.020072	0.040202	0
115.101	0	0.10042	0.0058	0.05138	0.0124		115.101	0.042322	0.0972	0.020072	0.040202	0
115.201	0	0.10042	0.0058	0.05138	0.0124		115.201	0.042322	0.0972	0.020072	0.040202	0
115.301	0	0.10042	0.0058	0.05138	0.0124		115.301	0.042322	0.097196	0.020072	0.04021	0
115.401	0	0.100425	0.0058	0.05138	0.0124		115.401	0.042322	0.0972	0.020072	0.04021	0
115.501	0	0.100425	0.0058	0.051385	0.0124		115.501	0.042322	0.097212	0.020072	0.04021	0
115.601	0	0.100425	0.0058	0.051385	0.0124		115.601	0.042322	0.097212	0.020072	0.04021	0
115.701	0	0.10043	0.0058	0.05138	0.0124		115.701	0.042322	0.097212	0.020072	0.04021	0
115.801	0	0.10043	0.0058	0.05138	0.0124		115.801	0.042322	0.097212	0.020072	0.04021	0
115.901	0	0.100425	0.0058	0.05138	0.0124		115.901	0.042322	0.097212	0.020072	0.04021	0
116.001	0	0.100425	0.0058	0.05138	0.0124		116.001	0.042322	0.097212	0.020072	0.04021	0
116.101	0	0.10042	0.0058	0.05138	0.012405		116.101	0.042322	0.097212	0.020072	0.04021	0
116.201	0	0.10042	0.0058	0.05138	0.012405		116.201	0.042322	0.097212	0.020072	0.04021	0
116.301	0	0.100415	0.0058	0.05138	0.012405		116.301	0.042322	0.097212	0.020074	0.04021	0
116.401	0	0.10042	0.0058	0.05138	0.012405		116.401	0.042322	0.097212	0.020074	0.040206	0
116.501	0	0.100425	0.0058	0.05138	0.012405		116.501	0.042322	0.097212	0.020074	0.040206	0
116.601	0	0.100435	0.0058	0.05138	0.012405		116.601	0.042322	0.097212	0.020074	0.040206	0
116.701	0	0.100435	0.0058	0.051385	0.012405		116.701	0.042322	0.097218	0.020074	0.040206	0
116.801	0	0.100435	0.0058	0.051385	0.012405		116.801	0.042322	0.097224	0.020074	0.040206	0
116.901	0	0.10043	0.0058	0.051385	0.012405		116.901	0.042322	0.097224	0.020074	0.040206	0
117.001	0	0.10043	0.0058	0.051385	0.012405		117.001	0.042322	0.097224	0.020074	0.040206	0
117.101	0	0.10043	0.0058	0.05139	0.012405		117.101	0.042322	0.097224	0.020074	0.040206	0
117.201	0	0.10044	0.0058	0.05139	0.012405		117.201	0.042322	0.097224	0.020074	0.040206	0
117.301	0	0.100445	0.0058	0.051395	0.012405		117.301	0.042322	0.097224	0.020074	0.040206	0
117.401	0	0.100445	0.0058	0.051395	0.012405		117.401	0.04232	0.097224	0.020074	0.040206	0
117.501	0	0.100445	0.0058	0.051395	0.012405		117.501	0.042318	0.097224	0.020074	0.040206	0
117.601	0	0.10045	0.0058	0.051395	0.012405		117.601	0.042318	0.097224	0.020074	0.040206	0
117.701	0	0.10045	0.0058	0.051395	0.012405		117.701	0.042318	0.097224	0.020074	0.040206	0
117.801	0	0.100455	0.0058	0.051395	0.012405		117.801	0.042318	0.097224	0.020074	0.04021	0
117.901	0	0.10046	0.0058	0.051395	0.012405		117.901	0.042318	0.097224	0.020074	0.04021	0
118.001	0	0.10046	0.0058	0.051395	0.012405		118.001	0.042318	0.097224	0.020074	0.04021	0
118.101	0	0.10046	0.0058	0.051395	0.012405		118.101	0.042318	0.097234	0.020074	0.04021	0
118.201	0	0.10046	0.0058	0.051395	0.012405		118.201	0.042318	0.097234	0.020074	0.04021	0
118.301	0	0.10046	0.0058	0.0514	0.012405		118.301	0.042318	0.097234	0.020074	0.04021	0
118.401	0	0.10046	0.0058	0.0514	0.012405		118.401	0.042318	0.097234	0.020074	0.04021	0
118.501	0	0.100465	0.0058	0.0514	0.012405		118.501	0.042318	0.097234	0.020074	0.04021	0
118.601	0	0.10047	0.0058	0.0514	0.012405		118.601	0.042318	0.097234	0.020074	0.04021	0
118.701	0	0.10047	0.0058	0.051405	0.012405		118.701	0.042318	0.09723	0.020074	0.04021	0
118.801	0	0.10047	0.0058	0.051405	0.01241		118.801	0.042318	0.09723	0.020074	0.04021	0
118.901	0	0.10047	0.0058	0.051405	0.01241		118.901	0.042318	0.09723	0.020074	0.04021	0
119.001	0	0.10047	0.0058	0.051405	0.01241		119.001	0.042318	0.09723	0.020074	0.04021	0
119.101	0	0.10047	0.0058	0.05141	0.01241		119.101	0.042318	0.09723	0.020074	0.04021	0
119.201	0	0.10047	0.0058	0.05141	0.01241		119.201	0.042318	0.09723	0.020074	0.04021	0
119.301	0	0.100475	0.0058	0.05141	0.01241		119.301	0.042318	0.09723	0.020074	0.04021	0
119.401	0	0.100475	0.0058	0.05141	0.01241		119.401	0.042318	0.097242	0.02007	0.04021	0
119.501	0	0.100475	0.0058	0.05141	0.01241		119.501	0.042318	0.097248	0.020066	0.04021	0
119.601	0	0.100475	0.0058	0.05141	0.01241		119.601	0.042318	0.097248	0.020066	0.04021	0
119.701	0	0.100475	0.0058	0.05141	0.01241		119.701	0.042318	0.097248	0.020066	0.04021	0
119.801	0	0.100475	0.0058	0.05141	0.01241		119.801	0.042318	0.097248	0.020066	0.04021	0
119.901	0	0.10048	0.0058	0.05141	0.01241		119.901	0.042316	0.097248	0.020066	0.04021	0
120.001	0	0.100475	0.0058	0.05141	0.01241		120.001	0.042314	0.097248	0.020066	0.04021	0
120.101	0	0.10048	0.0058	0.05141	0.01241		120.101	0.042314	0.097248	0.020066	0.04021	0
120.201	0	0.10048	0.0058	0.05141	0.01241		120.201	0.042314	0.097248	0.020066	0.04021	0
120.301	0	0.10048	0.0058	0.05141	0.01241		120.301	0.042314	0.097248	0.020066	0.040212	0
120.401	0	0.10048	0.0058	0.05141	0.01241		120.401	0.042314	0.097248	0.020066	0.040214	0
120.501	0	0.100475	0.0058	0.05141	0.01241		120.501	0.042314	0.097248	0.020066	0.040214	0
120.601	0	0.100475	0.0058	0.05141	0.012415		120.601	0.042314	0.097248	0.020066	0.040214	0
120.701	0	0.10048	0.0058	0.051415	0.012415		120.701	0.042314	0.097254	0.020066	0.040214	0
120.801	0	0.100485	0.0058	0.051415	0.012415		120.801	0.042314	0.097264	0.020066	0.040214	0
120.901	0	0.100485	0.0058	0.051415	0.012415		120.901	0.042314	0.097264	0.020066	0.040214	0
121.001	0	0.100485	0.0058	0.051415	0.012415		121.001	0.042314	0.097264	0.020066	0.040214	0
121.101	0	0.100485	0.0058	0.051415	0.012415		121.101	0.042314	0.097264	0.020066	0.040214	0
121.201	0	0.100485	0.0058	0.05142	0.012415		121.201	0.042314	0.097264	0.020066	0.040214	0
121.301	0	0.100485	0.0058	0.05142	0.012415		121.301	0.042314	0.097264	0.020066	0.040214	0
121.401	0	0.10049	0.0058	0.051425	0.012415		121.401	0.042314	0.097264	0.020066	0.040214	0
121.501	0	0.100495	0.0058	0.051425	0.012415		121.501	0.042314	0.097264	0.02007	0.040214	0
121.601	0	0.100495	0.0058	0.051425	0.012415		121.601	0.042314	0.097264	0.02007	0.040214	0
121.701	0	0.100495	0.0058	0.05143	0.012415		121.701	0.042314	0.097264	0.02007	0.040214	0
121.801	0	0.10049	0.0058	0.05143	0.012415		121.801	0.042314	0.097264	0.02007	0.040214	0
121.901	0	0.10049	0.0058	0.05143	0.012415		121.901	0.042314	0.097264	0.02007	0.040214	0
122.001	0	0.100485	0.0058	0.05143	0.012415		122.001	0.042314	0.09726	0.02007	0.040214	0
122.101	0	0.100485	0.0058	0.05143	0.012415		122.101	0.042314	0.097262	0.02007	0.040214	0
122.201	0	0.100485	0.0058	0.05143	0.012415		122.201	0.042314	0.097262	0.02007	0.040214	0
122.301	0	0.100485	0.0058	0.05143	0.012415		122.301	0.042314	0.097262	0.02007	0.040214	0
122.401	0	0.100485	0.0058	0.05143	0.012415		122.401	0.042314	0.097262	0.02007	0.040214	0
122.501	0	0.100485	0.0058	0.05144	0.012415		122.501	0.042314	0.097262	0.02007	0.040214	0
122.601	0	0.100485	0.0058	0.051445	0.012415		122.601	0.042312	0.097262	0.02007	0.040214	0
122.701	0	0.100485	0.0058	0.051445	0.012415		122.701	0.042312	0.097262	0.02007	0.040214	0
122.801	0	0.100485	0.0058	0.051445	0.012415		122.801	0.042312	0.097262	0.02007	0.040222	0
122.901	0	0.100485	0.0058	0.051445	0.012415		122.901	0.042312	0.097262	0.02007	0.040228	0
123.001	0	0.100485	0.0058	0.051445	0.012415		123.001	0.042312	0.097262	0.02007	0.040228	0
123.101	0	0.10049	0.0058	0.051445	0.012415		123.101	0.042312	0.097262	0.02007	0.040228	0
123.201	0	0.10049	0.0058	0.051445	0.012415		123.201	0.042312	0.097262	0.02007	0.040228	0
123.301	0	0.100485	0.0058	0.051445	0.012415		123.301	0.042312	0.097262	0.02007	0.040228	0
123.401	0	0.100485	0.0058	0.051445	0.012415		123.401	0.042312	0.097268	0.02007	0.040228	0
123.501	0	0.100485	0.0058	0.051445	0.012415		123.501	0.042312	0.09727	0.02007	0.040228	0
123.601	0	0.10049	0.0058	0.051445	0.012415		123.601	0.042312	0.09727	0.02007	0.040228	0
123.701	0	0.10049	0.0058	0.05145	0.012415		123.701	0.042312	0.09727	0.02007	0.040228	0
123.801	0	0.10049	0.0058	0.05145	0.012415		123.801	0.042312	0.09727	0.02007	0.040228	0
123.901	0	0.10049	0.0058	0.05145	0.012415		123.901	0.042312	0.09727	0.02007	0.040228	0
124.001	0	0.1005	0.0058	0.051455	0.012415		124.001	0.042312	0.09727	0.02007	0.040226	0
124.101	0	0.1005	0.0058	0.051455	0.012415		124.101	0.042312	0.09727	0.02007	0.040226	0
124.201	0	0.1005	0.0058	0.05146	0.012415		124.201	0.042312	0.09727	0.020066	0.040226	0
124.301	0	0.1005	0.0058	0.05146	0.012415		124.301	0.042312	0.09727	0.020064	0.040226	0
124.401	0	0.1005	0.0058	0.05146	0.012415		124.401	0.042312	0.09727	0.020064	0.040226	0
124.501	0	0.100505	0.0058	0.051465	0.012415		124.501	0.042312	0.09727	0.020064	0.040226	0
124.601	0	0.100505	0.0058	0.051465	0.012415		124.601	0.042312	0.09727	0.020064	0.040226	0
124.701	0	0.10051	0.0058	0.051465	0.012415		124.701	0.042312	0.097274	0.020064	0.040226	0
124.801	0	0.10051	0.0058	0.05147	0.012415		124.801	0.042312	0.097282	0.020064	0.040226	0
124.901	0	0.10051	0.0058	0.05147	0.01242		124.901	0.042312	0.097282	0.020064	0.040226	0
125.001	0	0.10051	0.0058	0.05147	0.01242		125.001	0.042312	0.097282	0.020064	0.040226	0
125.101	0	0.100515	0.0058	0.05147	0.01242		125.101	0.042312	0.097282	0.020068	0.040226	0
125.201	0	0.100515	0.0058	0.051475	0.01242		125.201	0.04231	0.09728	0.020068	0.040226	0
125.301	0	0.100515	0.0058	0.051475	0.01242		125.301	0.04231	0.097278	0.020068	0.040232	0
125.401	0	0.100515	0.0058	0.051475	0.01242		125.401	0.04231	0.097272	0.020068	0.040236	0
125.501	0	0.100515	0.0058	0.051475	0.01242		125.501	0.04231	0.097272	0.020068	0.040236	0
125.601	0	0.100515	0.0058	0.051475	0.01242		125.601	0.04231	0.097272	0.020068	0.040236	0
125.701	0	0.100515	0.0058	0.051475	0.01242		125.701	0.04231	0.097272	0.020068	0.040236	0
125.801	0	0.100515	0.0058	0.051475	0.01242		125.801	0.04231	0.097272	0.020068	0.040236	0
125.901	0	0.100515	0.0058	0.051475	0.01242		125.901	0.04231	0.097272	0.020068	0.040236	0
126.001	0	0.100515	0.0058	0.051475	0.01242		126.001	0.04231	0.097278	0.020068	0.040236	0
126.101	0	0.100515	0.0058	0.051475	0.01242		126.101	0.04231	0.097284	0.020068	0.040236	0
126.201	0	0.100515	0.0058	0.051475	0.01242		126.201	0.04231	0.097284	0.020068	0.040236	0
126.301	0	0.10052	0.0058	0.051475	0.01242		126.301	0.04231	0.097284	0.020068	0.040236	0
126.401	0	0.10052	0.0058	0.051475	0.01242		126.401	0.04231	0.097284	0.020068	0.040236	0
126.501	0	0.10052	0.0058	0.051475	0.01242		126.501	0.04231	0.097284	0.020068	0.040236	0
126.601	0	0.10052	0.005795	0.051475	0.01242		126.601	0.04231	0.097284	0.020068	0.040236	0
126.701	0	0.100525	0.005795	0.051475	0.01242		126.701	0.04231	0.097284	0.020068	0.040236	0
126.801	0	0.10053	0.005795	0.051475	0.01242		126.801	0.04231	0.097284	0.020068	0.040236	0
126.901	0	0.100535	0.005795	0.05148	0.01242		126.901	0.04231	0.097284	0.020068	0.040236	0
127.001	0	0.10055	0.005795	0.05148	0.01242		127.001	0.04231	0.097284	0.020068	0.040236	0
127.101	0	0.100555	0.005795	0.05148	0.01242		127.101	0.04231	0.097284	0.020068	0.040236	0
127.201	0	0.100555	0.005795	0.05148	0.01242		127.201	0.04231	0.097284	0.020068	0.040236	0
127.301	0	0.100555	0.005795	0.05148	0.01242		127.301	0.04231	0.097284	0.020068	0.040236	0
127.401	0	0.10055	0.005795	0.05148	0.01242		127.401	0.04231	0.0973	0.020068	0.040236	0
127.501	0	0.10055	0.005795	0.05148	0.01242		127.501	0.04231	0.0973	0.020068	0.040236	0
127.601	0	0.10055	0.005795	0.051485	0.01242		127.601	0.04231	0.0973	0.020068	0.040236	0
127.701	0	0.10055	0.005795	0.051485	0.01242		127.701	0.042308	0.0973	0.020068	0.040236	0
127.801	0	0.10055	0.005795	0.051485	0.01242		127.801	0.042308	0.0973	0.020068	0.04024	0
127.901	0	0.10055	0.005795	0.051485	0.01242		127.901	0.042308	0.0973	0.020068	0.040252	0
128.001	0	0.10055	0.005795	0.051485	0.01242		128.001	0.042308	0.0973	0.020068	0.040252	0
128.101	0	0.10055	0.005795	0.051485	0.01242		128.101	0.042308	0.0973	0.020068	0.040252	0
128.201	0	0.10055	0.005795	0.051485	0.01242		128.201	0.042308	0.0973	0.020068	0.040252	0
128.301	0	0.10055	0.005795	0.051485	0.01242		128.301	0.042308	0.0973	0.020068	0.040252	0
128.401	0	0.10055	0.005795	0.051485	0.012425		128.401	0.042308	0.0973	0.020068	0.040252	0
128.501	0	0.100555	0.005795	0.05149	0.012425		128.501	0.042308	0.0973	0.020068	0.040252	0
128.601	0	0.100555	0.005795	0.05149	0.012425		128.601	0.042308	0.0973	0.020068	0.040252	0
128.701	0	0.100555	0.005795	0.05149	0.012425		128.701	0.042308	0.097288	0.020068	0.040252	0
128.801	0	0.100555	0.005795	0.05149	0.012425		128.801	0.042308	0.097294	0.020068	0.040252	0
128.901	0	0.100555	0.005795	0.05149	0.012425		128.901	0.042308	0.097294	0.020066	0.040252	0
129.001	0	0.100555	0.005795	0.05149	0.012425		129.001	0.042308	0.097294	0.020066	0.040252	0
129.101	0	0.100555	0.005795	0.05149	0.012425		129.101	0.042308	0.097294	0.020066	0.040252	0
129.201	0	0.10055	0.005795	0.05149	0.012425		129.201	0.042308	0.097294	0.020066	0.040252	0
129.301	0	0.10055	0.005795	0.05149	0.012425		129.301	0.042308	0.097294	0.020066	0.040252	0
129.401	0	0.10055	0.005795	0.05149	0.012425		129.401	0.042308	0.097294	0.020066	0.040252	0
129.501	0	0.100545	0.005795	0.05149	0.012425		129.501	0.042308	0.097294	0.020066	0.040252	0
129.601	0	0.10055	0.005795	0.05149	0.012425		129.601	0.042308	0.097294	0.020066	0.040252	0
129.701	0	0.100545	0.005795	0.05149	0.012425		129.701	0.042308	0.097294	0.020066	0.040252	0
129.801	0	0.100545	0.005795	0.05149	0.012425		129.801	0.042308	0.097294	0.020066	0.040252	0
129.901	0	0.100545	0.005795	0.051485	0.012425		129.901	0.042308	0.097294	0.020066	0.040252	0
130.001	0	0.100545	0.005795	0.05149	0.012425		130.001	0.042308	0.097296	0.020066	0.040252	0
130.101	0	0.100545	0.005795	0.05149	0.012425		130.101	0.042308	0.097306	0.020066	0.040252	0
130.201	0	0.100545	0.005795	0.051495	0.012425		130.201	0.042304	0.097306	0.020066	0.040252	0
130.301	0	0.100545	0.005795	0.051495	0.012425		130.301	0.042298	0.097306	0.020066	0.040252	0
130.401	0	0.100545	0.005795	0.051495	0.012425		130.401	0.042298	0.097306	0.020068	0.04026	0
130.501	0	0.100545	0.005795	0.051495	0.012425		130.501	0.042298	0.097306	0.020068	0.04026	0
130.601	0	0.100545	0.005795	0.051495	0.012425		130.601	0.042298	0.097306	0.020068	0.04026	0
130.701	0	0.100545	0.005795	0.051495	0.012425		130.701	0.042298	0.097306	0.020068	0.04026	0
130.801	0	0.100545	0.005795	0.051495	0.012425		130.801	0.042298	0.097306	0.020068	0.04026	0
130.901	0	0.100545	0.005795	0.051495	0.012425		130.901	0.042298	0.097306	0.020068	0.04026	0
131.001	0	0.100545	0.005795	0.051495	0.012425		131.001	0.042298	0.097306	0.020068	0.04026	0
131.101	0	0.100545	0.005795	0.051505	0.012425		131.101	0.042298	0.097306	0.020068	0.040262	0
131.201	0	0.100545	0.005795	0.051505	0.012425		131.201	0.042298	0.097306	0.020068	0.040262	0
131.301	0	0.10055	0.005795	0.051505	0.012425		131.301	0.042298	0.097306	0.020068	0.040262	0
131.401	0	0.100555	0.005795	0.051505	0.012425		131.401	0.042298	0.097312	0.020068	0.040262	0
131.501	0	0.100555	0.005795	0.051505	0.012425		131.501	0.042298	0.097312	0.020068	0.040262	0
131.601	0	0.100555	0.005795	0.051505	0.012425		131.601	0.042298	0.097312	0.020068	0.04026	0
131.701	0	0.100555	0.005795	0.0515	0.012425		131.701	0.042298	0.097312	0.020068	0.040258	0
131.801	0	0.100555	0.005795	0.0515	0.012425		131.801	0.042298	0.097312	0.020068	0.040258	0
131.901	0	0.100555	0.005795	0.0515	0.012425		131.901	0.042298	0.097312	0.020068	0.040258	0
132.001	0	0.100555	0.005795	0.0515	0.012425		132.001	0.042298	0.097304	0.020068	0.040258	0
132.101	0	0.100555	0.005795	0.051505	0.012425		132.101	0.042298	0.097298	0.020068	0.040258	0
132.201	0	0.100555	0.005795	0.051505	0.012425		132.201	0.042298	0.097298	0.020068	0.040258	0
132.301	0	0.10055	0.005795	0.051505	0.012425		132.301	0.042298	0.097298	0.020068	0.040258	0
132.401	0	0.10055	0.005795	0.051505	0.01243		132.401	0.042298	0.097298	0.020068	0.040258	0
132.501	0	0.10055	0.005795	0.05151	0.01243		132.501	0.042298	0.097298	0.020068	0.040258	0
132.601	0	0.10055	0.005795	0.05151	0.01243		132.601	0.042298	0.097298	0.020068	0.040258	0
132.701	0	0.10055	0.005795	0.05151	0.01243		132.701	0.042298	0.09731	0.020068	0.040258	0
132.801	0	0.10055	0.005795	0.05151	0.01243		132.801	0.04229	0.097314	0.020068	0.04026	0
132.901	0	0.10055	0.005795	0.05151	0.01243		132.901	0.04229	0.097314	0.020068	0.040272	0
133.001	0	0.100555	0.005795	0.05151	0.01243		133.001	0.04229	0.097314	0.020068	0.040272	0
133.101	0	0.100555	0.005795	0.05151	0.01243		133.101	0.04229	0.097314	0.020068	0.040272	0
133.201	0	0.100555	0.005795	0.0515	0.012435		133.201	0.04229	0.097314	0.020068	0.040272	0
133.301	0	0.10056	0.005795	0.0515	0.012435		133.301	0.04229	0.097314	0.020068	0.040272	0
133.401	0	0.10057	0.005795	0.051505	0.012435		133.401	0.04229	0.097314	0.020068	0.040272	0
133.501	0	0.100575	0.005795	0.051505	0.012435		133.501	0.04229	0.097314	0.020068	0.040272	0
133.601	0	0.100575	0.005795	0.051505	0.012435		133.601	0.04229	0.097314	0.020068	0.040272	0
133.701	0	0.100575	0.005795	0.051505	0.012435		133.701	0.04229	0.097314	0.020066	0.040272	0
133.801	0	0.100575	0.005795	0.051505	0.012435		133.801	0.04229	0.097314	0.020066	0.040272	0
133.901	0	0.10058	0.005795	0.051505	0.012435		133.901	0.04229	0.097314	0.02007	0.040272	0
134.001	0	0.10058	0.005795	0.051505	0.012435		134.001	0.04229	0.097318	0.02007	0.040272	0
134.101	0	0.10058	0.005795	0.051505	0.012435		134.101	0.04229	0.097334	0.02007	0.040272	0
134.201	0	0.10058	0.005795	0.051505	0.012435		134.201	0.04229	0.097334	0.02007	0.040272	0
134.301	0	0.10058	0.005795	0.051505	0.012435		134.301	0.04229	0.097334	0.02007	0.040272	0
134.401	0	0.10058	0.005795	0.051505	0.012435		134.401	0.04229	0.097334	0.02007	0.040272	0
134.501	0	0.10058	0.005795	0.051505	0.012435		134.501	0.04229	0.097334	0.02007	0.040272	0
134.601	0	0.10058	0.005795	0.051505	0.01244		134.601	0.04229	0.097334	0.02007	0.040272	0
134.701	0	0.10058	0.005795	0.051505	0.01244		134.701	0.04229	0.097334	0.02007	0.040272	0
134.801	0	0.10058	0.005795	0.051505	0.01244		134.801	0.04229	0.097334	0.02007	0.040272	0
134.901	0	0.10058	0.005795	0.051505	0.01244		134.901	0.04229	0.097334	0.02007	0.040272	0
135.001	0	0.10058	0.005795	0.0515	0.01244		135.001	0.04229	0.097334	0.02007	0.040272	0
135.101	0	0.100585	0.005795	0.051505	0.01244		135.101	0.04229	0.097334	0.02007	0.040272	0
135.201	0	0.100585	0.005795	0.051505	0.01244		135.201	0.04229	0.097334	0.02007	0.040272	0
135.301	0	0.100585	0.005795	0.05151	0.01244		135.301	0.04229	0.097336	0.02007	0.040272	0
135.401	0	0.100585	0.005795	0.05151	0.01244		135.401	0.04229	0.097336	0.02007	0.040304	0
135.501	0	0.100585	0.005795	0.05151	0.01244		135.501	0.04229	0.097338	0.02007	0.040304	0
135.601	0	0.100585	0.005795	0.05151	0.01244		135.601	0.04229	0.097338	0.020072	0.040304	0
135.701	0	0.100585	0.005795	0.05151	0.01244		135.701	0.04229	0.097338	0.020072	0.040304	0
135.801	0	0.100585	0.005795	0.05151	0.01244		135.801	0.04229	0.097338	0.020072	0.040304	0
135.901	0	0.100585	0.005795	0.05151	0.01244		135.901	0.04229	0.097338	0.020072	0.040304	0
136.001	0	0.100585	0.005795	0.05151	0.01244		136.001	0.04229	0.097338	0.020072	0.040304	0
136.101	0	0.100585	0.005795	0.05151	0.01244		136.101	0.04229	0.097338	0.020072	0.040304	0
136.201	0	0.10059	0.005795	0.05151	0.01244		136.201	0.04229	0.097338	0.020072	0.040304	0
136.301	0	0.10059	0.005795	0.05151	0.01244		136.301	0.04229	0.097338	0.020072	0.040304	0
136.401	0	0.10059	0.005795	0.05151	0.01244		136.401	0.04229	0.097338	0.020072	0.040304	0
136.501	0	0.100595	0.005795	0.05151	0.01244		136.501	0.04229	0.097338	0.020072	0.040304	0
136.601	0	0.100595	0.005795	0.05151	0.01244		136.601	0.04229	0.097338	0.020072	0.040304	0
136.701	0	0.100605	0.005795	0.05151	0.01244		136.701	0.04229	0.097342	0.020072	0.040304	0
136.801	0	0.100605	0.005795	0.05151	0.01244		136.801	0.04229	0.097342	0.020072	0.040304	0
136.901	0	0.100605	0.005795	0.05151	0.01244		136.901	0.04229	0.097342	0.020072	0.040304	0
137.001	0	0.10061	0.005795	0.05151	0.01244		137.001	0.04229	0.097342	0.020072	0.040304	0
137.101	0	0.100615	0.005795	0.05151	0.01244		137.101	0.04229	0.097342	0.020072	0.040304	0
137.201	0	0.10062	0.005795	0.05151	0.01244		137.201	0.04229	0.097342	0.020072	0.040304	0
137.301	0	0.10063	0.005795	0.05151	0.01244		137.301	0.04229	0.097342	0.020072	0.040304	0
137.401	0	0.100635	0.005795	0.05151	0.01244		137.401	0.04229	0.097342	0.020078	0.040304	0
137.501	0	0.100635	0.005795	0.05151	0.01244		137.501	0.04229	0.097342	0.020078	0.040304	0
137.601	0	0.100635	0.005795	0.05151	0.01244		137.601	0.04229	0.097342	0.020078	0.040304	0
137.701	0	0.100635	0.005795	0.05151	0.01244		137.701	0.04229	0.097342	0.020078	0.040304	0
137.801	0	0.100635	0.005795	0.05152	0.01244		137.801	0.04229	0.097342	0.020078	0.040304	0
137.901	0	0.10064	0.005795	0.05152	0.01244		137.901	0.042288	0.097342	0.020078	0.040318	0
138.001	0	0.10064	0.005795	0.05152	0.01244		138.001	0.042288	0.09735	0.020078	0.040318	0
138.101	0	0.10064	0.005795	0.05152	0.01244		138.101	0.042288	0.097356	0.020078	0.040318	0
138.201	0	0.10064	0.005795	0.05152	0.01244		138.201	0.042288	0.097356	0.020078	0.040318	0
138.301	0	0.10064	0.005795	0.05152	0.01244		138.301	0.042288	0.097356	0.020076	0.040318	0
138.401	0	0.10064	0.005795	0.05152	0.01244		138.401	0.042288	0.097356	0.020074	0.040318	0
138.501	0	0.100645	0.005795	0.05152	0.012435		138.501	0.042288	0.097356	0.020074	0.040318	0
138.601	0	0.100645	0.005795	0.05152	0.012435		138.601	0.042288	0.097356	0.020074	0.040318	0
138.701	0	0.100645	0.005795	0.05152	0.012435		138.701	0.042288	0.09735	0.020074	0.040318	0
138.801	0	0.100645	0.005795	0.05152	0.012435		138.801	0.042288	0.097348	0.020074	0.040318	0
138.901	0	0.100645	0.005795	0.05152	0.012435		138.901	0.042288	0.097348	0.020074	0.040318	0
139.001	0	0.10064	0.005795	0.05152	0.012435		139.001	0.042288	0.097348	0.020074	0.040318	0
139.101	0	0.10064	0.005795	0.05152	0.012435		139.101	0.042288	0.097348	0.020076	0.040318	0
139.201	0	0.100645	0.005795	0.05152	0.012435		139.201	0.042288	0.097348	0.020078	0.040316	0
139.301	0	0.100645	0.005795	0.05152	0.012435		139.301	0.042288	0.09735	0.020078	0.040316	0
139.401	0	0.100645	0.005795	0.05152	0.012435		139.401	0.042288	0.097358	0.020078	0.040316	0
139.501	0	0.100645	0.005795	0.051525	0.012435		139.501	0.042288	0.097358	0.020078	0.040316	0
139.601	0	0.100645	0.005795	0.051525	0.012435		139.601	0.042288	0.097358	0.020078	0.040316	0
139.701	0	0.100645	0.005795	0.051525	0.012435		139.701	0.042288	0.097358	0.020078	0.040316	0
139.801	0	0.100645	0.005795	0.051525	0.012435		139.801	0.042288	0.097358	0.020078	0.040316	0
139.901	0	0.100645	0.005795	0.051525	0.012435		139.901	0.042288	0.097358	0.020078	0.040316	0
140.001	0	0.100645	0.005795	0.051525	0.012435		140.001	0.042288	0.097358	0.020078	0.040316	0
140.101	0	0.100645	0.005795	0.051525	0.012435		140.101	0.042288	0.097358	0.020078	0.040316	0
140.201	0	0.100645	0.005795	0.051525	0.012435		140.201	0.042288	0.097358	0.020078	0.040316	0
140.301	0	0.10064	0.005795	0.051525	0.012435		140.301	0.042288	0.097358	0.020078	0.040316	0
140.401	0	0.10064	0.005795	0.051525	0.012435		140.401	0.042288	0.097358	0.020078	0.040332	0
140.501	0	0.100635	0.005795	0.051525	0.012435		140.501	0.042282	0.097358	0.020078	0.040332	0
140.601	0	0.10064	0.005795	0.051525	0.012435		140.601	0.042282	0.097358	0.020078	0.040332	0
140.701	0	0.10064	0.005795	0.051525	0.012435		140.701	0.042282	0.097372	0.020078	0.040332	0
140.801	0	0.100635	0.005795	0.051525	0.012435		140.801	0.042282	0.097378	0.020078	0.040332	0
140.901	0	0.100635	0.005795	0.051525	0.012435		140.901	0.042282	0.097378	0.020082	0.040332	0
141.001	0	0.100635	0.00579	0.051525	0.012435		141.001	0.042282	0.097378	0.020082	0.040332	0
141.101	0	0.100635	0.00579	0.051525	0.012435		141.101	0.042282	0.097378	0.020082	0.040332	0
141.201	0	0.100645	0.00579	0.051525	0.012435		141.201	0.042282	0.097378	0.020082	0.040332	0
141.301	0	0.100645	0.00579	0.051525	0.012435		141.301	0.042282	0.097378	0.020082	0.040332	0
141.401	0	0.100645	0.00579	0.051525	0.012435		141.401	0.042282	0.097378	0.020082	0.040332	0
141.501	0	0.100645	0.00579	0.05153	0.012435		141.501	0.042282	0.097378	0.020082	0.040332	0
141.601	0	0.10065	0.00579	0.05153	0.012435		141.601	0.042282	0.097378	0.020082	0.040332	0
141.701	0	0.10065	0.00579	0.05153	0.012435		141.701	0.042282	0.097378	0.020082	0.040332	0
141.801	0	0.10065	0.00579	0.05153	0.012435		141.801	0.042282	0.097378	0.020082	0.040332	0
141.901	0	0.10065	0.00579	0.05153	0.012435		141.901	0.042282	0.097378	0.020082	0.040332	0
142.001	0	0.10065	0.00579	0.05153	0.012435		142.001	0.042282	0.097384	0.020082	0.040332	0
142.101	0	0.100655	0.00579	0.05153	0.012435		142.101	0.042282	0.097378	0.020082	0.040332	0
142.201	0	0.10066	0.00579	0.05153	0.012435		142.201	0.042282	0.097376	0.020082	0.040332	0
142.301	0	0.10066	0.00579	0.05153	0.012435		142.301	0.042282	0.097376	0.020082	0.040332	0
142.401	0	0.10066	0.00579	0.05153	0.012435		142.401	0.042282	0.097376	0.020082	0.040332	0
142.501	0	0.10067	0.00579	0.05153	0.012435		142.501	0.042282	0.097376	0.020082	0.040332	0
142.601	0	0.10067	0.00579	0.05153	0.012435		142.601	0.042282	0.097376	0.020084	0.040332	0
142.701	0	0.10067	0.00579	0.05153	0.012435		142.701	0.042282	0.097376	0.020084	0.040332	0
142.801	0	0.100675	0.00579	0.05153	0.012435		142.801	0.042282	0.097376	0.020084	0.040332	0
142.901	0	0.100675	0.00579	0.05153	0.012445		142.901	0.042282	0.097376	0.020084	0.04034	0
143.001	0	0.100675	0.00579	0.05153	0.012445		143.001	0.042282	0.097376	0.020084	0.040342	0
143.101	0	0.100675	0.00579	0.051535	0.012445		143.101	0.042272	0.097376	0.020082	0.040342	0
143.201	0	0.100675	0.00579	0.051535	0.012445		143.201	0.042272	0.097376	0.020082	0.040342	0
143.301	0	0.10067	0.00579	0.051535	0.012445		143.301	0.042272	0.09738	0.020082	0.040342	0
143.401	0	0.100675	0.00579	0.051535	0.012445		143.401	0.042272	0.09739	0.020082	0.040342	0
143.501	0	0.100675	0.00579	0.051535	0.012445		143.501	0.042272	0.09739	0.020082	0.040342	0
143.601	0	0.100675	0.00579	0.051535	0.012445		143.601	0.042272	0.09739	0.020082	0.040342	0
143.701	0	0.100675	0.00579	0.051535	0.012445		143.701	0.042272	0.09739	0.020082	0.040342	0
143.801	0	0.100675	0.00579	0.05154	0.012445		143.801	0.042272	0.09739	0.020082	0.040342	0
143.901	0	0.100675	0.00579	0.05154	0.012445		143.901	0.042272	0.09739	0.020082	0.040342	0
144.001	0	0.100675	0.00579	0.05154	0.012445		144.001	0.042272	0.09739	0.020082	0.040342	0
144.101	0	0.100675	0.00579	0.051545	0.012445		144.101	0.042272	0.09739	0.020082	0.040342	0
144.201	0	0.100675	0.00579	0.051545	0.012445		144.201	0.042272	0.09739	0.020082	0.040342	0
144.301	0	0.100675	0.00579	0.051545	0.012445		144.301	0.042272	0.09739	0.020082	0.040344	0
144.401	0	0.100675	0.00579	0.051545	0.012445		144.401	0.042272	0.09739	0.020088	0.040344	0
144.501	0	0.100675	0.00579	0.051545	0.012445		144.501	0.042272	0.09739	0.020088	0.040344	0
144.601	0	0.100675	0.00579	0.05155	0.012445		144.601	0.042272	0.09739	0.020088	0.040344	0
144.701	0	0.100675	0.00579	0.05155	0.012445		144.701	0.042272	0.097406	0.020088	0.040344	0
144.801	0	0.100675	0.00579	0.05155	0.012445		144.801	0.042272	0.097406	0.020088	0.040344	0
144.901	0	0.100675	0.00579	0.05155	0.012445		144.901	0.042272	0.097406	0.020088	0.040344	0
145.001	0	0.100675	0.00579	0.05155	0.012445		145.001	0.042272	0.097406	0.020088	0.040344	0
145.101	0	0.100675	0.00579	0.05155	0.012445		145.101	0.042272	0.097406	0.020088	0.040344	0
145.201	0	0.100675	0.00579	0.05155	0.012445		145.201	0.042272	0.097406	0.020088	0.040344	0
145.301	0	0.10068	0.00579	0.051555	0.012445		145.301	0.042272	0.097406	0.020088	0.040344	0
145.401	0	0.10068	0.00579	0.051555	0.012445		145.401	0.042272	0.097398	0.020088	0.040356	0
145.501	0	0.100685	0.00579	0.051555	0.012445		145.501	0.042272	0.097388	0.020088	0.040356	0
145.601	0	0.100685	0.00579	0.051555	0.012445		145.601	0.04227	0.097388	0.020088	0.040356	0
145.701	0	0.100685	0.00579	0.051555	0.012445		145.701	0.042262	0.097388	0.020088	0.040356	0
145.801	0	0.100685	0.00579	0.051555	0.012445		145.801	0.042262	0.097388	0.020088	0.040356	0
145.901	0	0.10068	0.00579	0.05155	0.012445		145.901	0.042262	0.097388	0.020088	0.040356	0
146.001	0	0.10068	0.00579	0.05155	0.012445		146.001	0.042262	0.097396	0.020088	0.040356	0
146.101	0	0.100685	0.00579	0.05155	0.012445		146.101	0.042262	0.097402	0.020092	0.040356	0
146.201	0	0.10069	0.00579	0.05155	0.012445		146.201	0.042262	0.097402	0.020092	0.040356	0
146.301	0	0.10069	0.00579	0.05155	0.012445		146.301	0.042262	0.097402	0.020092	0.040356	0
146.401	0	0.100685	0.00579	0.05155	0.012445		146.401	0.042262	0.097402	0.020092	0.040356	0
146.501	0	0.10069	0.00579	0.05155	0.012445		146.501	0.042262	0.097402	0.020092	0.040356	0
146.601	0	0.10069	0.00579	0.05155	0.012445		146.601	0.042262	0.097402	0.020092	0.040356	0
146.701	0	0.10069	0.00579	0.05155	0.012445		146.701	0.042262	0.097402	0.020092	0.040356	0
146.801	0	0.10069	0.00579	0.05155	0.012445		146.801	0.042262	0.097402	0.020092	0.04035	0
146.901	0	0.10069	0.00579	0.051555	0.012445		146.901	0.042262	0.097402	0.020092	0.04035	0
147.001	0	0.100695	0.00579	0.05156	0.012445		147.001	0.042262	0.097402	0.020092	0.04035	0
147.101	0	0.1007	0.00579	0.05156	0.012445		147.101	0.042262	0.097402	0.020092	0.04035	0
147.201	0	0.100695	0.00579	0.05156	0.012445		147.201	0.042262	0.097402	0.020092	0.04035	0
147.301	0	0.100695	0.00579	0.051565	0.012445		147.301	0.042262	0.097412	0.020092	0.04035	0
147.401	0	0.100695	0.00579	0.051565	0.012445		147.401	0.042262	0.097416	0.020092	0.04035	0
147.501	0	0.100695	0.00579	0.051565	0.01245		147.501	0.042262	0.097416	0.020092	0.04035	0
147.601	0	0.1007	0.00579	0.051565	0.01245		147.601	0.042262	0.097416	0.020092	0.04035	0
147.701	0	0.1007	0.00579	0.051565	0.01245		147.701	0.042262	0.097416	0.020092	0.04035	0
147.801	0	0.1007	0.00579	0.051565	0.01245		147.801	0.042262	0.097416	0.020092	0.04035	0
147.901	0	0.1007	0.00579	0.051565	0.01245		147.901	0.042262	0.097416	0.020096	0.040356	0
148.001	0	0.100705	0.00579	0.051565	0.01245		148.001	0.042262	0.097416	0.020096	0.040362	0
148.101	0	0.100705	0.00579	0.051565	0.01245		148.101	0.042262	0.097416	0.020096	0.040362	0
148.201	0	0.100705	0.00579	0.051565	0.01245		148.201	0.04226	0.097416	0.020096	0.040362	0
148.301	0	0.100705	0.00579	0.051565	0.01245		148.301	0.04226	0.097416	0.020096	0.040362	0
148.401	0	0.100705	0.00579	0.051565	0.012455		148.401	0.04226	0.097416	0.020096	0.040362	0
148.501	0	0.100705	0.00579	0.051565	0.012455		148.501	0.04226	0.097416	0.020096	0.040362	0
148.601	0	0.100705	0.00579	0.05157	0.012455		148.601	0.04226	0.097418	0.020096	0.040362	0
148.701	0	0.100705	0.00579	0.05157	0.012455		148.701	0.04226	0.097424	0.020096	0.040362	0
148.801	0	0.100705	0.00579	0.051575	0.012455		148.801	0.04226	0.097416	0.020096	0.040362	0
148.901	0	0.100705	0.00579	0.051575	0.012455		148.901	0.04226	0.097416	0.020096	0.040362	0
149.001	0	0.10071	0.00579	0.051575	0.012455		149.001	0.04226	0.097416	0.020096	0.040362	0
149.101	0	0.10071	0.00579	0.051575	0.012455		149.101	0.04226	0.097416	0.020096	0.040362	0
149.201	0	0.10071	0.00579	0.051575	0.012455		149.201	0.04226	0.097416	0.020096	0.040362	0
149.301	0	0.100715	0.00579	0.051575	0.012455		149.301	0.04226	0.097416	0.020096	0.040362	0
149.401	0	0.100715	0.00579	0.051575	0.012455		149.401	0.04226	0.097416	0.020096	0.040362	0
149.501	0	0.100715	0.00579	0.051575	0.012455		149.501	0.04226	0.097416	0.020096	0.040362	0
149.601	0	0.100715	0.00579	0.051575	0.012455		149.601	0.04226	0.097416	0.020096	0.040362	0
149.701	0	0.100715	0.00579	0.05158	0.012455		149.701	0.04226	0.097416	0.0201	0.040362	0
149.801	0	0.100715	0.00579	0.05158	0.012455		149.801	0.04226	0.097416	0.0201	0.040362	0
149.901	0	0.100715	0.00579	0.05158	0.012455		149.901	0.04226	0.097416	0.0201	0.040362	0
150.001	0	0.10072	0.00579	0.05158	0.012455		150.001	0.04226	0.097428	0.0201	0.040362	0
150.101	0	0.10072	0.00579	0.05158	0.012455		150.101	0.04226	0.097428	0.0201	0.040362	0
150.201	0	0.10072	0.00579	0.051585	0.012455		150.201	0.04226	0.097428	0.0201	0.040362	0
150.301	0	0.100725	0.00579	0.051585	0.012455		150.301	0.04226	0.097428	0.0201	0.040362	0
150.401	0	0.10073	0.00579	0.05159	0.012455		150.401	0.04226	0.097428	0.0201	0.040364	0
150.501	0	0.10073	0.00579	0.05159	0.012455		150.501	0.04226	0.097428	0.0201	0.04037	0
150.601	0	0.10073	0.00579	0.05159	0.012455		150.601	0.04226	0.097428	0.0201	0.04037	0
150.701	0	0.10073	0.00579	0.05159	0.012455		150.701	0.042258	0.097428	0.0201	0.04037	0
150.801	0	0.100725	0.00579	0.05159	0.012455		150.801	0.042254	0.097428	0.0201	0.04037	0
150.901	0	0.100725	0.00579	0.05159	0.012455		150.901	0.042254	0.097428	0.0201	0.04037	0
151.001	0	0.100725	0.00579	0.05159	0.012455		151.001	0.042254	0.097428	0.0201	0.04037	0
151.101	0	0.100725	0.00579	0.051595	0.012455		151.101	0.042254	0.097428	0.0201	0.04037	0
151.201	0	0.100725	0.00579	0.051595	0.012455		151.201	0.042254	0.097428	0.0201	0.04037	0
151.301	0	0.100725	0.00579	0.051595	0.012455		151.301	0.042254	0.097432	0.0201	0.04037	0
151.401	0	0.100735	0.00579	0.051595	0.012455		151.401	0.042254	0.097432	0.020102	0.04037	0
151.501	0	0.100735	0.00579	0.051595	0.012455		151.501	0.042254	0.097432	0.020104	0.04037	0
151.601	0	0.100735	0.00579	0.051595	0.012455		151.601	0.042254	0.097432	0.020104	0.04037	0
151.701	0	0.10074	0.00579	0.051595	0.012455		151.701	0.042254	0.097432	0.020104	0.04037	0
151.801	0	0.100735	0.00579	0.051595	0.012455		151.801	0.042254	0.097432	0.020104	0.04037	0
151.901	0	0.100735	0.00579	0.051595	0.012455		151.901	0.042254	0.097432	0.020104	0.04037	0
152.001	0	0.100735	0.00579	0.051595	0.012455		152.001	0.042254	0.097432	0.020104	0.04037	0
152.101	0	0.10073	0.00579	0.051595	0.012455		152.101	0.042254	0.097432	0.020104	0.04037	0
152.201	0	0.10073	0.00579	0.051595	0.012455		152.201	0.042254	0.097426	0.020104	0.04037	0
152.301	0	0.10073	0.00579	0.051595	0.012455		152.301	0.042254	0.097426	0.020104	0.04037	0
152.401	0	0.10073	0.00579	0.051595	0.012455		152.401	0.042254	0.097426	0.020104	0.04037	0
152.501	0	0.10075	0.00579	0.0516	0.012455		152.501	0.042254	0.097426	0.020102	0.04037	0
152.601	0	0.10075	0.00579	0.0516	0.012455		152.601	0.042254	0.097426	0.020098	0.04037	0
152.701	0	0.10075	0.00579	0.0516	0.012455		152.701	0.042254	0.097438	0.020098	0.04037	0
152.801	0	0.10075	0.00579	0.0516	0.012455		152.801	0.042254	0.097438	0.020098	0.04037	0
152.901	0	0.10075	0.00579	0.0516	0.012455		152.901	0.042254	0.097438	0.020098	0.040376	0
153.001	0	0.100755	0.00579	0.05161	0.012455		153.001	0.042254	0.097438	0.020098	0.040382	0
153.101	0	0.100755	0.00579	0.05161	0.012455		153.101	0.042254	0.097438	0.020098	0.040382	0
153.201	0	0.100755	0.00579	0.05161	0.012455		153.201	0.042254	0.097438	0.020098	0.040382	0
153.301	0	0.100755	0.00579	0.05161	0.012455		153.301	0.042252	0.097438	0.020098	0.040382	0
153.401	0	0.100755	0.00579	0.05162	0.012455		153.401	0.042252	0.097438	0.020098	0.040382	0
153.501	0	0.100755	0.00579	0.05162	0.012455		153.501	0.042252	0.097438	0.020098	0.040382	0
153.601	0	0.100755	0.00579	0.05162	0.012455		153.601	0.042252	0.097438	0.020098	0.040382	0
153.701	0	0.100755	0.00579	0.05162	0.012455		153.701	0.042252	0.097438	0.020098	0.040382	0
153.801	0	0.100755	0.00579	0.05162	0.012455		153.801	0.042252	0.097438	0.020098	0.040382	0
153.901	0	0.10076	0.00579	0.05162	0.012455		153.901	0.042252	0.097438	0.020098	0.040382	0
154.001	0	0.100765	0.00579	0.05162	0.012455		154.001	0.042252	0.097456	0.020098	0.040382	0
154.101	0	0.100765	0.00579	0.05162	0.012455		154.101	0.042252	0.097458	0.020098	0.040382	0
154.201	0	0.100765	0.00579	0.05162	0.012455		154.201	0.042252	0.097458	0.020098	0.040382	0
154.301	0	0.100775	0.00579	0.05162	0.012455		154.301	0.042252	0.097458	0.020098	0.040382	0
154.401	0	0.100775	0.00579	0.05162	0.012455		154.401	0.042252	0.097458	0.020098	0.040382	0
154.501	0	0.100775	0.00579	0.05162	0.012455		154.501	0.042252	0.097458	0.020098	0.040382	0
154.601	0	0.100775	0.00579	0.05162	0.012455		154.601	0.042252	0.097458	0.020098	0.040382	0
154.701	0	0.10078	0.00579	0.05162	0.012455		154.701	0.042252	0.097458	0.020098	0.040382	0
154.801	0	0.10078	0.00579	0.05162	0.012455		154.801	0.042252	0.097458	0.020098	0.040382	0
154.901	0	0.10078	0.00579	0.05162	0.012455		154.901	0.042252	0.097458	0.020098	0.040382	0
155.001	0	0.10078	0.00579	0.05162	0.012455		155.001	0.042252	0.097458	0.020098	0.040382	0
155.101	0	0.10078	0.00579	0.05162	0.012455		155.101	0.042252	0.097458	0.020098	0.040382	0
155.201	0	0.10078	0.00579	0.05162	0.012455		155.201	0.042252	0.097458	0.020098	0.040382	0
155.301	0	0.100785	0.00579	0.05162	0.012455		155.301	0.042252	0.09746	0.020098	0.040382	0
155.401	0	0.100785	0.00579	0.05162	0.012455		155.401	0.042252	0.097462	0.020098	0.040386	0
155.501	0	0.100785	0.00579	0.05162	0.012455		155.501	0.042252	0.09745	0.020098	0.04039	0
155.601	0	0.100785	0.00579	0.05162	0.012455		155.601	0.042252	0.09745	0.020098	0.04039	0
155.701	0	0.100785	0.00579	0.05162	0.012455		155.701	0.042252	0.09745	0.020098	0.04039	0
155.801	0	0.100785	0.00579	0.05163	0.012455		155.801	0.042252	0.09745	0.020098	0.04039	0
155.901	0	0.100785	0.00579	0.05163	0.012455		155.901	0.04225	0.09745	0.020098	0.04039	0
156.001	0	0.100785	0.00579	0.05163	0.012455		156.001	0.04225	0.09745	0.020098	0.04039	0
156.101	0	0.100785	0.00579	0.05163	0.012455		156.101	0.04225	0.09745	0.020098	0.04039	0
156.201	0	0.100785	0.00579	0.051635	0.012455		156.201	0.04225	0.09745	0.020098	0.04039	0
156.301	0	0.100785	0.00579	0.051635	0.012455		156.301	0.04225	0.09745	0.020098	0.04039	0
156.401	0	0.100785	0.00579	0.051635	0.012455		156.401	0.04225	0.09745	0.020098	0.04039	0
156.501	0	0.100785	0.00579	0.051635	0.012455		156.501	0.04225	0.09745	0.020098	0.04039	0
156.601	0	0.100785	0.00579	0.051635	0.012455		156.601	0.04225	0.097452	0.020098	0.040392	0
156.701	0	0.100785	0.00579	0.051635	0.012455		156.701	0.04225	0.097454	0.0201	0.040392	0
156.801	0	0.100785	0.00579	0.051635	0.012455		156.801	0.04225	0.097454	0.0201	0.040392	0
156.901	0	0.10079	0.00579	0.051635	0.012455		156.901	0.04225	0.097454	0.0201	0.040392	0
157.001	0	0.1008	0.00579	0.051635	0.012455		157.001	0.04225	0.097454	0.0201	0.040392	0
157.101	0	0.1008	0.00579	0.051635	0.012455		157.101	0.04225	0.097454	0.0201	0.040392	0
157.201	0	0.10081	0.00579	0.051635	0.012455		157.201	0.04225	0.097454	0.0201	0.040392	0
157.301	0	0.10081	0.00579	0.051635	0.012455		157.301	0.04225	0.097454	0.020096	0.040392	0
157.401	0	0.10081	0.00579	0.051635	0.012455		157.401	0.04225	0.097454	0.020096	0.040392	0
157.501	0	0.10081	0.00579	0.051635	0.012455		157.501	0.04225	0.097454	0.020096	0.040392	0
157.601	0	0.10081	0.00579	0.051635	0.012455		157.601	0.04225	0.097454	0.020096	0.040392	0
157.701	0	0.100815	0.00579	0.051635	0.012455		157.701	0.04225	0.097454	0.020096	0.040392	0
157.801	0	0.100815	0.00579	0.051635	0.012455		157.801	0.04225	0.097454	0.020096	0.040392	0
157.901	0	0.100815	0.00579	0.051635	0.012455		157.901	0.04225	0.097454	0.020096	0.040396	0
158.001	0	0.100815	0.00579	0.051635	0.012455		158.001	0.04225	0.097468	0.020096	0.040402	0
158.101	0	0.10082	0.00579	0.051635	0.012455		158.101	0.04225	0.097468	0.020096	0.040402	0
158.201	0	0.10082	0.00579	0.051635	0.012455		158.201	0.04225	0.097468	0.020096	0.040402	0
158.301	0	0.10082	0.00579	0.051635	0.012455		158.301	0.04225	0.097468	0.020096	0.040402	0
158.401	0	0.100815	0.00579	0.051635	0.012455		158.401	0.04225	0.097468	0.020102	0.040402	0
158.501	0	0.10082	0.00579	0.051635	0.012455		158.501	0.042248	0.097468	0.020104	0.040402	0
158.601	0	0.10082	0.00579	0.051635	0.012455		158.601	0.042248	0.097468	0.020104	0.040402	0
158.701	0	0.10082	0.00579	0.051635	0.012455		158.701	0.042248	0.097468	0.020104	0.040402	0
158.801	0	0.10082	0.00579	0.05164	0.012455		158.801	0.042248	0.097464	0.020104	0.040402	0
158.901	0	0.10082	0.00579	0.05164	0.012455		158.901	0.042248	0.097462	0.020104	0.040402	0
159.001	0	0.10082	0.00579	0.05164	0.012455		159.001	0.042248	0.097462	0.020104	0.040402	0
159.101	0	0.10082	0.00579	0.05164	0.012455		159.101	0.042248	0.097462	0.020104	0.040402	0
159.201	0	0.10082	0.00579	0.05164	0.012455		159.201	0.042248	0.097462	0.020104	0.040402	0
159.301	0	0.10082	0.00579	0.05164	0.012455		159.301	0.042248	0.097468	0.020104	0.040402	0
159.401	0	0.100835	0.00579	0.05164	0.012455		159.401	0.042248	0.097476	0.020104	0.040402	0
159.501	0	0.100835	0.00579	0.05164	0.012455		159.501	0.042248	0.097476	0.020104	0.040402	0
159.601	0	0.100835	0.00579	0.05164	0.012455		159.601	0.042248	0.097476	0.020104	0.040402	0
159.701	0	0.10084	0.00579	0.05164	0.012455		159.701	0.042248	0.097476	0.020104	0.040402	0
159.801	0	0.10084	0.00579	0.05164	0.012455		159.801	0.042248	0.097476	0.020104	0.040402	0
159.901	0	0.10084	0.00579	0.05164	0.012455		159.901	0.042248	0.097476	0.020104	0.040402	0
160.001	0	0.10084	0.00579	0.05164	0.012455		160.001	0.042248	0.097476	0.020104	0.040402	0
160.101	0	0.10084	0.00579	0.05164	0.012455		160.101	0.042248	0.097476	0.020104	0.040402	0
160.201	0	0.100835	0.00579	0.05164	0.012455		160.201	0.042248	0.097476	0.020104	0.040402	0
160.301	0	0.100835	0.00579	0.05164	0.012455		160.301	0.042248	0.097476	0.020104	0.040402	0
160.401	0	0.100835	0.00579	0.05164	0.012455		160.401	0.042248	0.097476	0.020104	0.040406	0
160.501	0	0.10083	0.00579	0.05164	0.012455		160.501	0.042248	0.097476	0.020104	0.040416	0
160.601	0	0.10083	0.00579	0.05164	0.012455		160.601	0.042248	0.097484	0.020104	0.040416	0
160.701	0	0.100835	0.00579	0.051645	0.012455		160.701	0.042248	0.097496	0.020104	0.040416	0
160.801	0	0.100835	0.00579	0.051645	0.012455		160.801	0.042248	0.097496	0.020104	0.040416	0
160.901	0	0.100835	0.00579	0.051645	0.012455		160.901	0.042248	0.097496	0.020104	0.040416	0
161.001	0	0.100835	0.00579	0.05164	0.012455		161.001	0.042244	0.097496	0.020104	0.040416	0
161.101	0	0.10084	0.00579	0.05164	0.012455		161.101	0.042244	0.097496	0.020104	0.040416	0
161.201	0	0.10084	0.00579	0.05164	0.012455		161.201	0.042244	0.097496	0.020104	0.040416	0
161.301	0	0.10084	0.00579	0.05164	0.012455		161.301	0.042244	0.097496	0.020104	0.040416	0
161.401	0	0.100845	0.00579	0.05164	0.012455		161.401	0.042244	0.097496	0.020104	0.040416	0
161.501	0	0.10085	0.00579	0.05164	0.012455		161.501	0.042244	0.097496	0.020104	0.040416	0
161.601	0	0.10085	0.00579	0.05164	0.012455		161.601	0.042244	0.097496	0.020104	0.040416	0
161.701	0	0.10085	0.00579	0.05164	0.012455		161.701	0.042244	0.097496	0.020104	0.040416	0
161.801	0	0.10085	0.00579	0.05164	0.012455		161.801	0.042244	0.097496	0.020104	0.040416	0
161.901	0	0.10085	0.00579	0.05164	0.012455		161.901	0.042244	0.097496	0.020104	0.040416	0
162.001	0	0.10085	0.00579	0.05164	0.012455		162.001	0.042244	0.097504	0.020108	0.040414	0
162.101	0	0.100855	0.00579	0.05164	0.012455		162.101	0.042244	0.097504	0.020108	0.040414	0
162.201	0	0.100855	0.00579	0.05164	0.012455		162.201	0.042244	0.097488	0.020108	0.040414	0
162.301	0	0.100855	0.00579	0.05164	0.012455		162.301	0.042244	0.097488	0.020108	0.040414	0
162.401	0	0.100855	0.00579	0.051645	0.012455		162.401	0.042244	0.097488	0.020108	0.040414	0
162.501	0	0.10086	0.00579	0.051645	0.012455		162.501	0.042244	0.097488	0.020108	0.040414	0
162.601	0	0.100865	0.00579	0.051645	0.012455		162.601	0.042244	0.097488	0.020108	0.040414	0
162.701	0	0.100865	0.005795	0.051645	0.012455		162.701	0.042244	0.097488	0.020108	0.040414	0
162.801	0	0.100865	0.005795	0.051645	0.012455		162.801	0.042244	0.097488	0.020108	0.040414	0
162.901	0	0.100865	0.005795	0.051645	0.012455		162.901	0.042244	0.097488	0.020108	0.040416	0
163.001	0	0.100865	0.005795	0.051645	0.012455		163.001	0.042244	0.097488	0.020108	0.040422	0
163.101	0	0.10087	0.005795	0.051645	0.012455		163.101	0.042244	0.097488	0.020108	0.040422	0
163.201	0	0.10087	0.005795	0.051645	0.012455		163.201	0.042244	0.097488	0.020108	0.040422	0
163.301	0	0.10087	0.005795	0.051645	0.012455		163.301	0.042244	0.097502	0.020108	0.040422	0
163.401	0	0.10087	0.005795	0.051645	0.012455		163.401	0.042244	0.097502	0.020108	0.040422	0
163.501	0	0.10087	0.005795	0.051645	0.012455		163.501	0.042244	0.097502	0.020108	0.040422	0
163.601	0	0.10087	0.005795	0.051645	0.012455		163.601	0.042242	0.097502	0.020108	0.040422	0
163.701	0	0.10087	0.005795	0.051645	0.012455		163.701	0.042242	0.097502	0.020114	0.040422	0
163.801	0	0.10087	0.005795	0.051645	0.012455		163.801	0.042242	0.097502	0.020114	0.040422	0
163.901	0	0.100875	0.005795	0.051645	0.012455		163.901	0.042242	0.097502	0.020114	0.040422	0
164.001	0	0.100875	0.005795	0.051645	0.012455		164.001	0.042242	0.097502	0.020114	0.040422	0
164.101	0	0.10088	0.005795	0.051645	0.012455		164.101	0.042242	0.097502	0.020114	0.040422	0
164.201	0	0.10088	0.005795	0.051645	0.012455		164.201	0.042242	0.097502	0.020114	0.040422	0
164.301	0	0.10088	0.005795	0.05165	0.012455		164.301	0.042242	0.097502	0.020114	0.040422	0
164.401	0	0.100875	0.005795	0.05165	0.012455		164.401	0.042242	0.097502	0.020114	0.040422	0
164.501	0	0.10088	0.005795	0.05165	0.012455		164.501	0.042242	0.097502	0.020114	0.040422	0
164.601	0	0.10088	0.005795	0.05165	0.012455		164.601	0.042242	0.097506	0.020114	0.040422	0
164.701	0	0.10088	0.005795	0.05165	0.012455		164.701	0.042242	0.097514	0.020114	0.040422	0
164.801	0	0.10088	0.005795	0.051645	0.012455		164.801	0.042242	0.097514	0.020114	0.040422	0
164.901	0	0.10088	0.005795	0.051645	0.012455		164.901	0.042242	0.097514	0.020114	0.040422	0
165.001	0	0.10088	0.005795	0.051645	0.012455		165.001	0.042242	0.097514	0.020114	0.040422	0
165.101	0	0.100875	0.005795	0.051645	0.012455		165.101	0.042242	0.097514	0.020114	0.040422	0
165.201	0	0.100875	0.005795	0.051645	0.012455		165.201	0.042242	0.097514	0.020114	0.040422	0
165.301	0	0.100875	0.005795	0.051645	0.012455		165.301	0.042242	0.097514	0.020114	0.040422	0
165.401	0	0.100875	0.005795	0.051645	0.012455		165.401	0.042242	0.097514	0.020114	0.040422	0
165.501	0	0.100875	0.005795	0.05165	0.012455		165.501	0.042242	0.097508	0.020116	0.040434	0
165.601	0	0.100875	0.005795	0.05165	0.012455		165.601	0.042242	0.097504	0.020116	0.040434	0
165.701	0	0.100875	0.005795	0.05165	0.012455		165.701	0.042242	0.097504	0.020116	0.040434	0
165.801	0	0.100875	0.005795	0.05165	0.01245		165.801	0.042242	0.097504	0.020116	0.040434	0
165.901	0	0.100875	0.005795	0.05165	0.01245		165.901	0.042242	0.097506	0.020116	0.040434	0
166.001	0	0.100875	0.005795	0.05165	0.01245		166.001	0.042242	0.097516	0.020116	0.040434	0
166.101	0	0.100875	0.005795	0.05165	0.01245		166.101	0.04224	0.097516	0.020116	0.040434	0
166.201	0	0.100875	0.005795	0.05165	0.01245		166.201	0.042236	0.097516	0.020116	0.040434	0
166.301	0	0.10088	0.005795	0.05165	0.01245		166.301	0.042236	0.097516	0.020116	0.040434	0
166.401	0	0.10088	0.005795	0.05165	0.01245		166.401	0.042236	0.097516	0.020116	0.040434	0
166.501	0	0.10088	0.005795	0.05165	0.01245		166.501	0.042236	0.097516	0.020116	0.040434	0
166.601	0	0.10088	0.005795	0.05165	0.01245		166.601	0.042236	0.097516	0.020116	0.040434	0
166.701	0	0.10088	0.005795	0.05165	0.01245		166.701	0.042236	0.097516	0.020114	0.040434	0
166.801	0	0.10088	0.005795	0.05165	0.01245		166.801	0.042236	0.097516	0.020114	0.040434	0
166.901	0	0.10088	0.005795	0.051655	0.01245		166.901	0.042236	0.097516	0.020114	0.040434	0
167.001	0	0.100885	0.005795	0.051655	0.01245		167.001	0.042236	0.097516	0.020114	0.040434	0
167.101	0	0.100885	0.005795	0.051655	0.01245		167.101	0.042236	0.097516	0.020114	0.040434	0
167.201	0	0.100885	0.005795	0.051655	0.01245		167.201	0.042236	0.097516	0.020116	0.040434	0
167.301	0	0.100885	0.005795	0.051655	0.01245		167.301	0.042236	0.097524	0.02012	0.040434	0
167.401	0	0.10089	0.005795	0.051655	0.01245		167.401	0.042236	0.097524	0.02012	0.040434	0
167.501	0	0.10089	0.005795	0.051655	0.012455		167.501	0.042236	0.097524	0.02012	0.040434	0
167.601	0	0.10089	0.005795	0.051655	0.012455		167.601	0.042236	0.097524	0.02012	0.040434	0
167.701	0	0.10089	0.005795	0.05166	0.012455		167.701	0.042236	0.097524	0.02012	0.040434	0
167.801	0	0.10089	0.005795	0.05166	0.012455		167.801	0.042236	0.097524	0.02012	0.040434	0
167.901	0	0.10089	0.005795	0.05166	0.012455		167.901	0.042236	0.097524	0.02012	0.040434	0
168.001	0	0.100895	0.005795	0.05166	0.012455		168.001	0.042236	0.097524	0.02012	0.040444	0
168.101	0	0.100895	0.005795	0.05167	0.012455		168.101	0.042236	0.097524	0.02012	0.040444	0
168.201	0	0.1009	0.005795	0.05167	0.012455		168.201	0.042236	0.097524	0.02012	0.040444	0
168.301	0	0.100905	0.005795	0.05168	0.012455		168.301	0.042236	0.097524	0.02012	0.040444	0
168.401	0	0.100905	0.005795	0.05168	0.012455		168.401	0.042236	0.097524	0.02012	0.040444	0
168.501	0	0.10091	0.005795	0.05168	0.012455		168.501	0.042236	0.097524	0.02012	0.040444	0
168.601	0	0.10091	0.005795	0.051685	0.012455		168.601	0.042236	0.097532	0.02012	0.040444	0
168.701	0	0.10091	0.005795	0.051685	0.012455		168.701	0.042236	0.09754	0.02012	0.040444	0
168.801	0	0.10092	0.005795	0.051685	0.012455		168.801	0.042234	0.097534	0.02012	0.040444	0
168.901	0	0.10092	0.005795	0.051685	0.012455		168.901	0.042234	0.097524	0.02012	0.040444	0
169.001	0	0.10092	0.005795	0.051685	0.012455		169.001	0.042234	0.097524	0.020124	0.040444	0
169.101	0	0.10092	0.005795	0.051685	0.012455		169.101	0.042234	0.097524	0.020124	0.040444	0
169.201	0	0.10092	0.005795	0.051685	0.012455		169.201	0.042234	0.097524	0.020124	0.040444	0
169.301	0	0.10092	0.005795	0.051685	0.012455		169.301	0.042234	0.097524	0.020124	0.040444	0
169.401	0	0.10092	0.005795	0.051685	0.012455		169.401	0.042234	0.097524	0.020124	0.040444	0
169.501	0	0.10093	0.005795	0.051685	0.012455		169.501	0.042234	0.097524	0.020124	0.040444	0
169.601	0	0.10093	0.005795	0.051685	0.012455		169.601	0.042234	0.097524	0.020124	0.04044	0
169.701	0	0.10093	0.005795	0.051685	0.012455		169.701	0.042234	0.097524	0.020124	0.040438	0
169.801	0	0.10093	0.005795	0.051685	0.012455		169.801	0.042234	0.097524	0.020124	0.040438	0
169.901	0	0.10093	0.005795	0.051685	0.012455		169.901	0.042234	0.097532	0.020124	0.040438	0
170.001	0	0.10093	0.005795	0.051685	0.012455		170.001	0.042234	0.097546	0.020124	0.040438	0
170.101	0	0.10093	0.005795	0.051685	0.012455		170.101	0.042234	0.097546	0.020124	0.040438	0
170.201	0	0.10093	0.005795	0.051685	0.012455		170.201	0.042234	0.097546	0.020124	0.040438	0
170.301	0	0.10093	0.005795	0.051685	0.012455		170.301	0.042234	0.097546	0.020124	0.040438	0
170.401	0	0.100935	0.005795	0.051685	0.012455		170.401	0.042234	0.097546	0.020124	0.040438	0
170.501	0	0.10094	0.005795	0.05168	0.012455		170.501	0.042234	0.097546	0.020124	0.040442	0
170.601	0	0.100945	0.005795	0.051685	0.012455		170.601	0.042234	0.097546	0.020124	0.040442	0
170.701	0	0.100945	0.005795	0.051685	0.012455		170.701	0.042234	0.097546	0.020124	0.040442	0
170.801	0	0.100945	0.005795	0.05169	0.012455		170.801	0.042234	0.097546	0.020124	0.040446	0
170.901	0	0.10095	0.005795	0.05169	0.012455		170.901	0.042234	0.097546	0.020124	0.040446	0
171.001	0	0.10095	0.005795	0.05169	0.012455		171.001	0.042234	0.097546	0.020124	0.040446	0
171.101	0	0.10095	0.005795	0.05169	0.012455		171.101	0.042234	0.097546	0.020124	0.040446	0
171.201	0	0.10095	0.005795	0.05169	0.012455		171.201	0.042234	0.097546	0.020124	0.040446	0
171.301	0	0.10095	0.005795	0.05169	0.012455		171.301	0.042228	0.097556	0.020124	0.040446	0
171.401	0	0.100965	0.005795	0.0517	0.012455		171.401	0.042226	0.097556	0.020124	0.040446	0
171.501	0	0.100965	0.005795	0.0517	0.012455		171.501	0.042226	0.097556	0.020124	0.040446	0
171.601	0	0.100965	0.005795	0.0517	0.012455		171.601	0.042226	0.097556	0.020124	0.040446	0
171.701	0	0.100965	0.005795	0.0517	0.012455		171.701	0.042226	0.097556	0.020124	0.040446	0
171.801	0	0.100965	0.005795	0.0517	0.012455		171.801	0.042226	0.097556	0.020124	0.040446	0
171.901	0	0.10097	0.005795	0.0517	0.012455		171.901	0.042226	0.097556	0.020124	0.040446	0
172.001	0	0.10097	0.005795	0.0517	0.012455		172.001	0.042226	0.097556	0.020124	0.040446	0
172.101	0	0.100965	0.005795	0.0517	0.012455		172.101	0.042226	0.097556	0.020124	0.040446	0
172.201	0	0.100965	0.005795	0.0517	0.012455		172.201	0.042226	0.097552	0.020124	0.040446	0
172.301	0	0.10097	0.005795	0.0517	0.012455		172.301	0.042226	0.097552	0.020124	0.040446	0
172.401	0	0.100965	0.005795	0.051695	0.012455		172.401	0.042226	0.097552	0.020124	0.040446	0
172.501	0	0.100965	0.005795	0.0517	0.012455		172.501	0.042226	0.097552	0.020126	0.040446	0
172.601	0	0.100965	0.005795	0.0517	0.012455		172.601	0.042226	0.09756	0.020128	0.040446	0
172.701	0	0.100965	0.005795	0.0517	0.012455		172.701	0.042226	0.097568	0.020128	0.040446	0
172.801	0	0.100965	0.005795	0.0517	0.012455		172.801	0.042226	0.097568	0.020128	0.040446	0
172.901	0	0.100965	0.005795	0.0517	0.012455		172.901	0.042226	0.097568	0.020128	0.040446	0
173.001	0	0.100965	0.005795	0.0517	0.012455		173.001	0.042226	0.097568	0.020128	0.04046	0
173.101	0	0.100965	0.005795	0.0517	0.012455		173.101	0.042226	0.097568	0.020128	0.040462	0
173.201	0	0.100965	0.005795	0.0517	0.012455		173.201	0.042226	0.097568	0.020128	0.040462	0
173.301	0	0.10097	0.005795	0.0517	0.012455		173.301	0.042226	0.097568	0.020128	0.040462	0
173.401	0	0.10097	0.005795	0.0517	0.012455		173.401	0.042226	0.097568	0.020128	0.040462	0
173.501	0	0.10097	0.005795	0.0517	0.012455		173.501	0.042226	0.097568	0.020128	0.040462	0
173.601	0	0.10097	0.005795	0.0517	0.012455		173.601	0.042226	0.097568	0.020128	0.040464	0
173.701	0	0.10097	0.005795	0.0517	0.012455		173.701	0.042226	0.097568	0.020128	0.040464	0
173.801	0	0.10098	0.005795	0.0517	0.012455		173.801	0.042222	0.097568	0.020128	0.040464	0
173.901	0	0.10098	0.005795	0.0517	0.012455		173.901	0.042222	0.097576	0.020128	0.040464	0
174.001	0	0.10098	0.005795	0.0517	0.012455		174.001	0.042222	0.09759	0.020128	0.040464	0
174.101	0	0.100985	0.005795	0.0517	0.012455		174.101	0.042222	0.09759	0.020128	0.040464	0
174.201	0	0.10099	0.005795	0.0517	0.012455		174.201	0.042222	0.09759	0.020128	0.040464	0
174.301	0	0.10099	0.005795	0.0517	0.012455		174.301	0.042222	0.09759	0.02013	0.040464	0
174.401	0	0.10099	0.005795	0.0517	0.012455		174.401	0.042222	0.09759	0.02013	0.040464	0
174.501	0	0.10099	0.005795	0.0517	0.012455		174.501	0.042222	0.09759	0.02013	0.040464	0
174.601	0	0.100995	0.005795	0.0517	0.012455		174.601	0.042222	0.09759	0.02013	0.040464	0
174.701	0	0.100995	0.005795	0.0517	0.012455		174.701	0.042222	0.09759	0.02013	0.040464	0
174.801	0	0.100995	0.005795	0.0517	0.012455		174.801	0.042222	0.09759	0.02013	0.040464	0
174.901	0	0.100995	0.005795	0.0517	0.012455		174.901	0.042222	0.09759	0.02013	0.040464	0
175.001	0	0.101	0.005795	0.0517	0.012455		175.001	0.042222	0.09759	0.02013	0.040464	0
175.101	0	0.101	0.005795	0.0517	0.012455		175.101	0.042222	0.09759	0.02013	0.040466	0
175.201	0	0.101	0.005795	0.0517	0.012455		175.201	0.042222	0.097594	0.02013	0.040466	0
175.301	0	0.101	0.005795	0.0517	0.012455		175.301	0.042222	0.097612	0.02013	0.040468	0
175.401	0	0.101	0.005795	0.0517	0.012455		175.401	0.042222	0.097612	0.02013	0.040468	0
175.501	0	0.101	0.005795	0.051705	0.012455		175.501	0.042222	0.09761	0.02013	0.040476	0
175.601	0	0.101	0.005795	0.051705	0.012455		175.601	0.042222	0.097602	0.02013	0.040484	0
175.701	0	0.101	0.005795	0.051705	0.012455		175.701	0.042222	0.097602	0.02013	0.040484	0
175.801	0	0.101	0.005795	0.051705	0.01246		175.801	0.042222	0.097602	0.02013	0.040484	0
175.901	0	0.101005	0.005795	0.051705	0.01246		175.901	0.042222	0.097602	0.02013	0.040484	0
176.001	0	0.101005	0.005795	0.051705	0.01246		176.001	0.042222	0.097602	0.02013	0.040484	0
176.101	0	0.101005	0.005795	0.051705	0.01246		176.101	0.042222	0.097602	0.020128	0.040484	0
176.201	0	0.101005	0.005795	0.051705	0.01246		176.201	0.042222	0.097602	0.020128	0.040484	0
176.301	0	0.101005	0.005795	0.05171	0.012465		176.301	0.042222	0.097602	0.020128	0.040484	0
176.401	0	0.100995	0.005795	0.05171	0.012465		176.401	0.04222	0.097602	0.020128	0.040484	0
176.501	0	0.100995	0.005795	0.05171	0.012465		176.501	0.042216	0.097602	0.020128	0.040484	0
176.601	0	0.101	0.005795	0.05171	0.012465		176.601	0.042216	0.097608	0.020128	0.040484	0
176.701	0	0.100995	0.00579	0.05171	0.012465		176.701	0.042216	0.097612	0.020128	0.040484	0
176.801	0	0.101	0.00579	0.05171	0.012465		176.801	0.042216	0.097612	0.020128	0.040484	0
176.901	0	0.101005	0.00579	0.05171	0.012465		176.901	0.042216	0.097612	0.020128	0.040484	0
177.001	0	0.101005	0.00579	0.05171	0.012465		177.001	0.042216	0.097612	0.020128	0.040484	0
177.101	0	0.101005	0.00579	0.051705	0.012465		177.101	0.042216	0.097612	0.020128	0.040484	0
177.201	0	0.10101	0.00579	0.051705	0.012465		177.201	0.042216	0.097612	0.020128	0.040484	0
177.301	0	0.10101	0.00579	0.051705	0.012465		177.301	0.042216	0.097612	0.020128	0.04048	0
177.401	0	0.10101	0.00579	0.051705	0.012465		177.401	0.042216	0.097612	0.020128	0.04048	0
177.501	0	0.10101	0.00579	0.051705	0.012465		177.501	0.042216	0.097612	0.020128	0.04048	0
177.601	0	0.10101	0.00579	0.051705	0.012465		177.601	0.042216	0.097612	0.020128	0.04048	0
177.701	0	0.101015	0.00579	0.051705	0.012465		177.701	0.042216	0.097612	0.020128	0.04048	0
177.801	0	0.101015	0.00579	0.051705	0.012465		177.801	0.042216	0.097612	0.02013	0.04048	0
177.901	0	0.101015	0.00579	0.051705	0.012465		177.901	0.042216	0.09762	0.02013	0.04048	0
178.001	0	0.10102	0.00579	0.051705	0.012465		178.001	0.042216	0.097626	0.02013	0.040482	0
178.101	0	0.10102	0.00579	0.0517	0.012465		178.101	0.042216	0.097626	0.02013	0.040484	0
178.201	0	0.101015	0.00579	0.0517	0.012465		178.201	0.042216	0.097626	0.02013	0.040484	0
178.301	0	0.101015	0.00579	0.0517	0.012465		178.301	0.042216	0.097626	0.02013	0.040484	0
178.401	0	0.101015	0.00579	0.0517	0.012465		178.401	0.042216	0.097626	0.02013	0.040484	0
178.501	0	0.10102	0.00579	0.0517	0.012465		178.501	0.042216	0.097626	0.02013	0.040484	0
178.601	0	0.10102	0.00579	0.0517	0.012465		178.601	0.042216	0.097626	0.02013	0.040484	0
178.701	0	0.10102	0.00579	0.0517	0.012465		178.701	0.042216	0.097626	0.02013	0.040484	0
178.801	0	0.10102	0.00579	0.0517	0.012465		178.801	0.042216	0.097626	0.02013	0.040484	0
178.901	0	0.10102	0.00579	0.0517	0.012465		178.901	0.042216	0.097614	0.02013	0.040484	0
179.001	0	0.10102	0.00579	0.051705	0.012465		179.001	0.042212	0.097612	0.02013	0.040484	0
179.101	0	0.10102	0.00579	0.051705	0.012465		179.101	0.042212	0.097612	0.02013	0.040484	0
179.201	0	0.10102	0.00579	0.051705	0.012465		179.201	0.042212	0.097614	0.02013	0.040484	0
179.301	0	0.10102	0.00579	0.051705	0.012465		179.301	0.042212	0.097622	0.02013	0.040484	0
179.401	0	0.10102	0.00579	0.051705	0.012465		179.401	0.042212	0.097622	0.02013	0.040484	0
179.501	0	0.10102	0.00579	0.051705	0.012465		179.501	0.042212	0.097622	0.02013	0.040484	0
179.601	0	0.10102	0.00579	0.051705	0.012465		179.601	0.042212	0.097622	0.02013	0.040484	0
179.701	0	0.10102	0.00579	0.05171	0.012465		179.701	0.042212	0.097622	0.02013	0.040486	0
179.801	0	0.10102	0.00579	0.05171	0.01247		179.801	0.042212	0.097622	0.02013	0.040486	0
179.901	0	0.10102	0.00579	0.051705	0.01247		179.901	0.042212	0.097622	0.02013	0.040486	0
180.001	0	0.101035	0.00579	0.051705	0.01247		180.001	0.042212	0.097622	0.02013	0.040486	0
180.101	0	0.10104	0.00579	0.051705	0.01247		180.101	0.042212	0.097622	0.02013	0.040486	0
180.201	0	0.10104	0.00579	0.051705	0.01247		180.201	0.042212	0.097622	0.02013	0.040486	0
180.301	0	0.10104	0.00579	0.051705	0.01247		180.301	0.042212	0.097622	0.02013	0.040486	0
180.401	0	0.10105	0.00579	0.051705	0.01247		180.401	0.042212	0.097622	0.02013	0.040486	0
180.501	0	0.101055	0.00579	0.051705	0.01247		180.501	0.042212	0.097622	0.02013	0.040496	0
180.601	0	0.10105	0.00579	0.051705	0.01247		180.601	0.042212	0.097634	0.02013	0.0405	0
180.701	0	0.10105	0.00579	0.051705	0.01247		180.701	0.042212	0.097638	0.02013	0.0405	0
180.801	0	0.10105	0.00579	0.051705	0.01247		180.801	0.042212	0.097638	0.02013	0.0405	0
180.901	0	0.10105	0.00579	0.051705	0.01247		180.901	0.042212	0.097638	0.02013	0.0405	0
181.001	0	0.10105	0.00579	0.051705	0.01247		181.001	0.042212	0.097638	0.020128	0.0405	0
181.101	0	0.101055	0.00579	0.051705	0.01247		181.101	0.042212	0.097638	0.020128	0.0405	0
181.201	0	0.101055	0.00579	0.051705	0.01247		181.201	0.042212	0.097638	0.020128	0.0405	0
181.301	0	0.10106	0.00579	0.0517	0.01247		181.301	0.042212	0.097638	0.020128	0.0405	0
181.401	0	0.10106	0.00579	0.0517	0.01247		181.401	0.042212	0.097638	0.020128	0.0405	0
181.501	0	0.10106	0.00579	0.051705	0.01247		181.501	0.04221	0.097638	0.020128	0.0405	0
181.601	0	0.10106	0.00579	0.051705	0.01247		181.601	0.04221	0.097638	0.020128	0.0405	0
181.701	0	0.10106	0.00579	0.051705	0.01247		181.701	0.04221	0.097638	0.020128	0.0405	0
181.801	0	0.10106	0.00579	0.051705	0.01247		181.801	0.04221	0.097638	0.020128	0.0405	0
181.901	0	0.101055	0.00579	0.051705	0.01247		181.901	0.04221	0.097656	0.020128	0.0405	0
182.001	0	0.101055	0.00579	0.051705	0.01247		182.001	0.04221	0.097664	0.020128	0.0405	0
182.101	0	0.10105	0.00579	0.051705	0.01247		182.101	0.04221	0.097664	0.020128	0.0405	0
182.201	0	0.10105	0.00579	0.051705	0.01247		182.201	0.04221	0.097664	0.020128	0.0405	0
182.301	0	0.10105	0.00579	0.0517	0.01247		182.301	0.04221	0.097658	0.020128	0.0405	0
182.401	0	0.10105	0.00579	0.0517	0.01247		182.401	0.04221	0.097658	0.020128	0.0405	0
182.501	0	0.10105	0.00579	0.0517	0.01247		182.501	0.04221	0.097658	0.020128	0.0405	0
182.601	0	0.10105	0.00579	0.0517	0.01247		182.601	0.04221	0.097658	0.020128	0.0405	0
182.701	0	0.10105	0.00579	0.0517	0.01247		182.701	0.04221	0.097658	0.020128	0.0405	0
182.801	0	0.101055	0.00579	0.051695	0.01247		182.801	0.04221	0.097658	0.020128	0.0405	0
182.901	0	0.10105	0.00579	0.051695	0.01247		182.901	0.04221	0.097658	0.020128	0.0405	0
183.001	0	0.10105	0.00579	0.051695	0.01247		183.001	0.04221	0.097658	0.020128	0.040506	0
183.101	0	0.10105	0.00579	0.051695	0.01247		183.101	0.04221	0.097658	0.020128	0.040512	0
183.201	0	0.10105	0.00579	0.051695	0.01247		183.201	0.04221	0.097666	0.020128	0.040512	0
183.301	0	0.10105	0.00579	0.051695	0.01247		183.301	0.04221	0.097678	0.020128	0.040512	0
183.401	0	0.10105	0.00579	0.0517	0.01247		183.401	0.04221	0.097678	0.020128	0.040512	0
183.501	0	0.101055	0.00579	0.0517	0.01247		183.501	0.04221	0.097678	0.020128	0.040512	0
183.601	0	0.101055	0.00579	0.0517	0.01247		183.601	0.04221	0.097678	0.020128	0.040512	0
183.701	0	0.101055	0.00579	0.0517	0.01247		183.701	0.04221	0.097678	0.02013	0.040512	0
183.801	0	0.101055	0.00579	0.0517	0.01247		183.801	0.04221	0.097678	0.02013	0.040512	0
183.901	0	0.101055	0.00579	0.0517	0.01247		183.901	0.04221	0.097678	0.02013	0.040512	0
184.001	0	0.101065	0.00579	0.0517	0.01247		184.001	0.04221	0.097678	0.02013	0.040512	0
184.101	0	0.10107	0.00579	0.0517	0.01247		184.101	0.042208	0.097678	0.02013	0.040516	0
184.201	0	0.10107	0.00579	0.051695	0.01247		184.201	0.042206	0.097678	0.02013	0.040516	0
184.301	0	0.10107	0.00579	0.051695	0.01247		184.301	0.042206	0.097678	0.02013	0.040516	0
184.401	0	0.10107	0.00579	0.051695	0.01247		184.401	0.042206	0.097678	0.02013	0.040516	0
184.501	0	0.10107	0.00579	0.051695	0.01247		184.501	0.042206	0.097678	0.02013	0.040516	0
184.601	0	0.10107	0.00579	0.051695	0.01247		184.601	0.042206	0.097696	0.02013	0.040516	0
184.701	0	0.101065	0.00579	0.051695	0.01247		184.701	0.042206	0.097698	0.02013	0.040516	0
184.801	0	0.101065	0.00579	0.051695	0.01247		184.801	0.042206	0.097698	0.020132	0.040516	0
184.901	0	0.101065	0.00579	0.051695	0.01247		184.901	0.042206	0.097698	0.020132	0.040514	0
185.001	0	0.101065	0.00579	0.051695	0.01247		185.001	0.042206	0.097698	0.020132	0.040514	0
185.101	0	0.101065	0.00579	0.051695	0.01247		185.101	0.042206	0.097698	0.020132	0.040514	0
185.201	0	0.10107	0.00579	0.0517	0.01247		185.201	0.042206	0.097698	0.020132	0.040514	0
185.301	0	0.101075	0.00579	0.0517	0.01247		185.301	0.042206	0.097698	0.020132	0.040514	0
185.401	0	0.10108	0.00579	0.0517	0.01247		185.401	0.042206	0.097698	0.020132	0.040514	0
185.501	0	0.10108	0.00579	0.0517	0.01247		185.501	0.042206	0.097698	0.020132	0.040516	0
185.601	0	0.10108	0.00579	0.0517	0.01247		185.601	0.042206	0.097692	0.02013	0.040528	0
185.701	0	0.10108	0.00579	0.0517	0.01247		185.701	0.042206	0.097692	0.02013	0.040528	0
185.801	0	0.10109	0.00579	0.0517	0.01247		185.801	0.042206	0.097692	0.02013	0.040528	0
185.901	0	0.10109	0.00579	0.0517	0.01247		185.901	0.042206	0.097704	0.02013	0.040528	0
186.001	0	0.10109	0.00579	0.0517	0.01247		186.001	0.042206	0.097708	0.02013	0.040528	0
186.101	0	0.10109	0.00579	0.051695	0.01247		186.101	0.042206	0.097708	0.02013	0.040528	0
186.201	0	0.10109	0.00579	0.0517	0.01247		186.201	0.042206	0.097708	0.02013	0.040528	0
186.301	0	0.10109	0.00579	0.0517	0.01247		186.301	0.042206	0.097708	0.02013	0.040528	0
186.401	0	0.101085	0.00579	0.0517	0.01247		186.401	0.042206	0.097708	0.02013	0.040528	0
186.501	0	0.101085	0.00579	0.0517	0.01247		186.501	0.042206	0.097708	0.02013	0.040528	0
186.601	0	0.101085	0.00579	0.0517	0.01247		186.601	0.042206	0.097708	0.02013	0.040528	0
186.701	0	0.101085	0.00579	0.0517	0.01247		186.701	0.042198	0.097708	0.02013	0.040528	0
186.801	0	0.101085	0.00579	0.0517	0.01247		186.801	0.042198	0.097708	0.02013	0.040528	0
186.901	0	0.101085	0.00579	0.0517	0.01247		186.901	0.042198	0.097708	0.02013	0.040528	0
187.001	0	0.101085	0.00579	0.0517	0.01247		187.001	0.042198	0.097708	0.02013	0.040528	0
187.101	0	0.10109	0.00579	0.0517	0.012475		187.101	0.042198	0.097708	0.02013	0.040528	0
187.201	0	0.101085	0.00579	0.0517	0.012475		187.201	0.042198	0.09772	0.02013	0.040528	0
187.301	0	0.101085	0.00579	0.0517	0.012475		187.301	0.042198	0.097732	0.02013	0.040528	0
187.401	0	0.101085	0.00579	0.0517	0.012475		187.401	0.042198	0.097732	0.02013	0.040528	0
187.501	0	0.101085	0.00579	0.0517	0.012475		187.501	0.042198	0.097732	0.02013	0.040528	0
187.601	0	0.10109	0.00579	0.0517	0.012475		187.601	0.042198	0.097732	0.02013	0.040528	0
187.701	0	0.10109	0.00579	0.0517	0.012475		187.701	0.042198	0.097732	0.02013	0.040528	0
187.801	0	0.101095	0.00579	0.0517	0.01247		187.801	0.042198	0.097732	0.02013	0.040528	0
187.901	0	0.1011	0.00579	0.0517	0.01247		187.901	0.042198	0.097732	0.02013	0.040528	0
188.001	0	0.1011	0.00579	0.051705	0.01247		188.001	0.042198	0.097732	0.02013	0.04053	0
188.101	0	0.1011	0.00579	0.051705	0.01247		188.101	0.042198	0.097732	0.02013	0.040536	0
188.201	0	0.1011	0.00579	0.051705	0.01247		188.201	0.042198	0.097732	0.02013	0.040536	0
188.301	0	0.1011	0.00579	0.051705	0.01247		188.301	0.042198	0.097732	0.020134	0.040536	0
188.401	0	0.1011	0.00579	0.051705	0.01247		188.401	0.042198	0.097732	0.020134	0.040536	0
188.501	0	0.1011	0.00579	0.051705	0.01247		188.501	0.042198	0.097732	0.020134	0.040536	0
188.601	0	0.1011	0.00579	0.051705	0.01247		188.601	0.042198	0.097744	0.020134	0.040536	0
188.701	0	0.1011	0.00579	0.051705	0.01247		188.701	0.042198	0.097744	0.020134	0.040536	0
188.801	0	0.1011	0.00579	0.051705	0.01247		188.801	0.042198	0.097744	0.020134	0.040536	0
188.901	0	0.1011	0.00579	0.051705	0.01247		188.901	0.042198	0.09774	0.020134	0.040536	0
189.001	0	0.101105	0.00579	0.051705	0.01247		189.001	0.042198	0.097724	0.020134	0.040536	0
189.101	0	0.10111	0.00579	0.051705	0.01247		189.101	0.042198	0.097724	0.020134	0.040536	0
189.201	0	0.10111	0.00579	0.051705	0.01247		189.201	0.042198	0.097724	0.020134	0.040536	0
189.301	0	0.10111	0.00579	0.051705	0.01247		189.301	0.042192	0.097724	0.020134	0.040536	0
189.401	0	0.10111	0.00579	0.051705	0.01247		189.401	0.042192	0.097724	0.020134	0.040536	0
189.501	0	0.10111	0.005785	0.051705	0.01247		189.501	0.042192	0.097724	0.020134	0.040536	0
189.601	0	0.10111	0.005785	0.05171	0.01247		189.601	0.042192	0.097724	0.020134	0.040536	0
189.701	0	0.10111	0.005785	0.05171	0.01247		189.701	0.042192	0.097724	0.020134	0.040536	0
189.801	0	0.10111	0.005785	0.05171	0.01247		189.801	0.042192	0.097724	0.020134	0.040536	0
189.901	0	0.10111	0.005785	0.05171	0.01247		189.901	0.042192	0.09773	0.020134	0.040536	0
190.001	0	0.10111	0.005785	0.05171	0.01247		190.001	0.042192	0.097736	0.020134	0.040536	0
190.101	0	0.10111	0.005785	0.051715	0.01247		190.101	0.042192	0.097736	0.020138	0.040536	0
190.201	0	0.101115	0.005785	0.051715	0.01247		190.201	0.042192	0.097736	0.020138	0.040536	0
190.301	0	0.101115	0.005785	0.051715	0.01247		190.301	0.042192	0.097736	0.020136	0.040536	0
190.401	0	0.101115	0.005785	0.051715	0.01247		190.401	0.042192	0.097736	0.020136	0.040536	0
190.501	0	0.101115	0.005785	0.051715	0.01247		190.501	0.042192	0.097736	0.020136	0.040536	0
190.601	0	0.10112	0.005785	0.051715	0.01247		190.601	0.042192	0.097736	0.020136	0.040548	0
190.701	0	0.10112	0.005785	0.051715	0.01247		190.701	0.042192	0.097736	0.020136	0.040548	0
190.801	0	0.10112	0.005785	0.051715	0.01247		190.801	0.042192	0.097736	0.020136	0.040548	0
190.901	0	0.101125	0.005785	0.051715	0.01247		190.901	0.042192	0.097736	0.020136	0.040548	0
191.001	0	0.101125	0.005785	0.051715	0.01247		191.001	0.042192	0.097736	0.020136	0.040548	0
191.101	0	0.10113	0.005785	0.051715	0.01247		191.101	0.042192	0.097736	0.020136	0.040548	0
191.201	0	0.10114	0.005785	0.051715	0.01247		191.201	0.042192	0.097736	0.020136	0.040548	0
191.301	0	0.10114	0.005785	0.051715	0.01247		191.301	0.042192	0.097744	0.020136	0.040548	0
191.401	0	0.10114	0.005785	0.051715	0.01247		191.401	0.042192	0.097744	0.020136	0.040548	0
191.501	0	0.10114	0.005785	0.05172	0.01247		191.501	0.042192	0.097744	0.020136	0.040548	0
191.601	0	0.10114	0.005785	0.05172	0.01247		191.601	0.042192	0.097744	0.020136	0.040548	0
191.701	0	0.10114	0.005785	0.051725	0.01247		191.701	0.042192	0.097744	0.020136	0.040548	0
191.801	0	0.10114	0.005785	0.05173	0.01247		191.801	0.042192	0.097744	0.020136	0.040548	0
191.901	0	0.10114	0.005785	0.05173	0.01247		191.901	0.04219	0.097744	0.020136	0.040548	0
192.001	0	0.10114	0.005785	0.05173	0.01247		192.001	0.04219	0.097744	0.020136	0.040548	0
192.101	0	0.10114	0.005785	0.05173	0.01247		192.101	0.04219	0.097744	0.020136	0.040548	0
192.201	0	0.10114	0.005785	0.05173	0.01247		192.201	0.04219	0.097744	0.020136	0.040548	0
192.301	0	0.10114	0.005785	0.05173	0.01247		192.301	0.04219	0.097728	0.020136	0.040548	0
192.401	0	0.101145	0.005785	0.05173	0.01247		192.401	0.04219	0.097728	0.020136	0.040548	0
192.501	0	0.101145	0.005785	0.05173	0.01247		192.501	0.04219	0.097738	0.020136	0.040542	0
192.601	0	0.101145	0.005785	0.05173	0.01247		192.601	0.04219	0.097746	0.020136	0.040542	0
192.701	0	0.101145	0.005785	0.05173	0.01247		192.701	0.04219	0.097746	0.020136	0.040542	0
192.801	0	0.10115	0.005785	0.05173	0.01247		192.801	0.04219	0.097746	0.020136	0.040542	0
192.901	0	0.10115	0.005785	0.051735	0.01247		192.901	0.04219	0.097746	0.020136	0.040542	0
193.001	0	0.10115	0.005785	0.051735	0.01247		193.001	0.04219	0.097746	0.020136	0.040544	0
193.101	0	0.10115	0.005785	0.051735	0.01247		193.101	0.04219	0.097746	0.020136	0.040554	0
193.201	0	0.10115	0.005785	0.051735	0.01247		193.201	0.04219	0.097746	0.020136	0.040554	0
193.301	0	0.10115	0.005785	0.051735	0.01247		193.301	0.04219	0.097746	0.020136	0.040554	0
193.401	0	0.10115	0.005785	0.051735	0.01247		193.401	0.04219	0.097746	0.020136	0.040554	0
193.501	0	0.10115	0.005785	0.051735	0.01247		193.501	0.04219	0.097746	0.020136	0.040554	0
193.601	0	0.10115	0.005785	0.05174	0.01247		193.601	0.04219	0.097746	0.020146	0.040554	0
193.701	0	0.101155	0.005785	0.05174	0.01247		193.701	0.04219	0.097746	0.020146	0.040554	0
193.801	0	0.10116	0.005785	0.05174	0.01247		193.801	0.04219	0.097746	0.020146	0.040554	0
193.901	0	0.101165	0.005785	0.05174	0.01247		193.901	0.04219	0.097762	0.020146	0.040554	0
194.001	0	0.101165	0.005785	0.05174	0.01247		194.001	0.04219	0.097762	0.020146	0.040554	0
194.101	0	0.101165	0.005785	0.05174	0.01247		194.101	0.04219	0.097762	0.020146	0.040554	0
194.201	0	0.101165	0.005785	0.05174	0.01247		194.201	0.04219	0.097762	0.020146	0.040554	0
194.301	0	0.101165	0.005785	0.05174	0.012475		194.301	0.04219	0.097762	0.020146	0.040554	0
194.401	0	0.10116	0.005785	0.05174	0.012475		194.401	0.042188	0.097762	0.020146	0.040554	0
194.501	0	0.101165	0.005785	0.05174	0.012475		194.501	0.042184	0.097762	0.020146	0.040554	0
194.601	0	0.101165	0.005785	0.05174	0.012475		194.601	0.042184	0.097762	0.020146	0.040554	0
194.701	0	0.101165	0.005785	0.05174	0.012475		194.701	0.042184	0.097762	0.020146	0.040554	0
194.801	0	0.101165	0.005785	0.05174	0.012475		194.801	0.042184	0.097762	0.020146	0.040554	0
194.901	0	0.10117	0.005785	0.05174	0.012475		194.901	0.042184	0.097762	0.020146	0.040554	0
195.001	0	0.101175	0.005785	0.05174	0.012475		195.001	0.042184	0.097762	0.020146	0.040554	0
195.101	0	0.101175	0.005785	0.05174	0.012475		195.101	0.042184	0.097762	0.020144	0.040554	0
195.201	0	0.10118	0.005785	0.05174	0.012475		195.201	0.042184	0.097774	0.020144	0.040554	0
195.301	0	0.10118	0.005785	0.05174	0.012475		195.301	0.042184	0.097782	0.020144	0.040554	0
195.401	0	0.101185	0.005785	0.05174	0.012475		195.401	0.042184	0.097782	0.020144	0.040554	0
195.501	0	0.101185	0.005785	0.05174	0.012475		195.501	0.042184	0.097782	0.020144	0.040554	0
195.601	0	0.101185	0.005785	0.05174	0.012475		195.601	0.042184	0.09778	0.020144	0.040564	0
195.701	0	0.10119	0.005785	0.05174	0.012475		195.701	0.042184	0.097774	0.020144	0.040566	0
195.801	0	0.10119	0.005785	0.05174	0.012475		195.801	0.042184	0.097774	0.020144	0.040566	0
195.901	0	0.101195	0.005785	0.05174	0.012475		195.901	0.042184	0.097774	0.020144	0.040566	0
196.001	0	0.101205	0.005785	0.051745	0.012475		196.001	0.042184	0.097774	0.020144	0.040566	0
196.101	0	0.101205	0.005785	0.051745	0.01248		196.101	0.042184	0.097774	0.020144	0.040566	0
196.201	0	0.101205	0.005785	0.051745	0.01248		196.201	0.042184	0.097774	0.020144	0.040566	0
196.301	0	0.10121	0.005785	0.051745	0.01248		196.301	0.042184	0.097774	0.020144	0.040566	0
196.401	0	0.101215	0.005785	0.051745	0.01248		196.401	0.042184	0.097774	0.020144	0.040566	0
196.501	0	0.101215	0.005785	0.051745	0.01248		196.501	0.042184	0.097778	0.020144	0.040566	0
196.601	0	0.101215	0.005785	0.05175	0.01248		196.601	0.042184	0.097792	0.020144	0.040566	0
196.701	0	0.101215	0.005785	0.05175	0.01248		196.701	0.042184	0.097792	0.020144	0.040566	0
196.801	0	0.101215	0.005785	0.05175	0.01248		196.801	0.042184	0.097792	0.020144	0.040566	0
196.901	0	0.101215	0.005785	0.05176	0.01248		196.901	0.042182	0.097792	0.020144	0.040566	0
197.001	0	0.101215	0.005785	0.05176	0.01248		197.001	0.042178	0.097792	0.020144	0.040566	0
197.101	0	0.101215	0.005785	0.05176	0.01248		197.101	0.042178	0.097792	0.020148	0.040566	0
197.201	0	0.101215	0.005785	0.05176	0.01248		197.201	0.042178	0.097792	0.020148	0.040566	0
197.301	0	0.101215	0.005785	0.05176	0.01248		197.301	0.042178	0.097792	0.020148	0.040566	0
197.401	0	0.101215	0.005785	0.05176	0.01248		197.401	0.042178	0.097792	0.020148	0.040568	0
197.501	0	0.101215	0.005785	0.051765	0.01248		197.501	0.042178	0.097792	0.020148	0.040568	0
197.601	0	0.101215	0.005785	0.05177	0.01248		197.601	0.042178	0.097792	0.020148	0.040568	0
197.701	0	0.101215	0.005785	0.05177	0.01248		197.701	0.042178	0.097792	0.020148	0.040568	0
197.801	0	0.10121	0.005785	0.05177	0.01248		197.801	0.042178	0.097792	0.020148	0.040568	0
197.901	0	0.10121	0.005785	0.05177	0.01248		197.901	0.042178	0.097802	0.020148	0.040568	0
198.001	0	0.10121	0.005785	0.05177	0.01248		198.001	0.042178	0.097802	0.020148	0.040568	0
198.101	0	0.10121	0.005785	0.05177	0.01248		198.101	0.042178	0.097802	0.020148	0.040584	0
198.201	0	0.10121	0.005785	0.05177	0.01248		198.201	0.042178	0.097802	0.020148	0.04059	0
198.301	0	0.10121	0.005785	0.05177	0.01248		198.301	0.042178	0.097802	0.020148	0.04059	0
198.401	0	0.10121	0.005785	0.051775	0.01248		198.401	0.042178	0.097802	0.020148	0.04059	0
198.501	0	0.10121	0.005785	0.051775	0.01248		198.501	0.042178	0.097802	0.020148	0.04059	0
198.601	0	0.101215	0.005785	0.051775	0.01248		198.601	0.042178	0.097802	0.020148	0.04059	0
198.701	0	0.101215	0.005785	0.051775	0.01248		198.701	0.042178	0.097802	0.020148	0.04059	0
198.801	0	0.10122	0.005785	0.051775	0.01248		198.801	0.042178	0.097802	0.02015	0.04059	0
198.901	0	0.10122	0.005785	0.051775	0.01248		198.901	0.042178	0.097802	0.020152	0.04059	0
199.001	0	0.101215	0.005785	0.051775	0.01248		199.001	0.042178	0.097796	0.020152	0.04059	0
199.101	0	0.101215	0.005785	0.051775	0.01248		199.101	0.042178	0.097796	0.020152	0.04059	0
199.201	0	0.101215	0.005785	0.05178	0.01248		199.201	0.042178	0.097804	0.020152	0.04059	0
199.301	0	0.10122	0.005785	0.05178	0.01248		199.301	0.042178	0.097806	0.020152	0.04059	0
199.401	0	0.10122	0.005785	0.05179	0.01248		199.401	0.042178	0.097806	0.020152	0.04059	0
199.501	0	0.10122	0.005785	0.05179	0.01248		199.501	0.042174	0.097806	0.020152	0.04059	0
199.601	0	0.101225	0.005785	0.05179	0.01248		199.601	0.042174	0.097806	0.020152	0.04059	0
199.701	0	0.101225	0.005785	0.05179	0.012485		199.701	0.042174	0.097806	0.020152	0.04059	0
[truncated: 8,003 more rows]

## Sheet: fig_03
Energy [=] keV	Value	STD ERR
7.05138	-0.00986704	0.0062684
7.05177	-0.0121816	0.00541174
7.05217	-0.0142295	0.00528397
7.05256	-0.0208571	0.00519253
7.05295	-0.0109656	0.00510762
7.05335	-0.00957358	0.00501305
7.05374	-0.00946925	0.00487671
7.05414	-0.0157852	0.00475128
7.05453	-0.0159689	0.00462237
7.05492	-0.0103652	0.00457912
7.05532	-0.00498033	0.0044986
7.05571	-0.00543805	0.00438564
7.0561	-0.00329094	0.00434134
7.0565	-0.00496431	0.00424731
7.05689	-0.000472515	0.0041849
7.05728	-0.000125814	0.00412186
7.05768	0.00274245	0.00406839
7.05807	0.00848451	0.00401934
7.05847	0.0103904	0.00396112
7.05886	0.000318144	0.00386851
7.05925	-0.00351442	0.00381954
7.05965	-0.012792	0.00375204
7.06004	-0.0185664	0.0036882
7.06043	-0.0167445	0.00362696
7.06083	-0.00933052	0.00364739
7.06122	-0.00622733	0.00362394
7.06161	-0.00769156	0.00362801
7.06201	-0.0142519	0.0035835
7.0624	-0.0172298	0.00357432
7.0628	-0.0113956	0.00357497
7.06319	-0.00379638	0.00361776
7.06358	-0.000768733	0.00361072
7.06398	0.000420127	0.0036925
7.06437	0.00777135	0.00371738
7.06476	0.00173167	0.00374194
7.06516	-0.0010717	0.00376852
7.06555	-0.00434723	0.0038168
7.06594	-0.00393033	0.00387278
7.06634	-0.00122192	0.00395371
7.06673	0.000266616	0.0040215
7.06713	-0.000186391	0.0040857
7.06752	0.00354187	0.00419122
7.06791	0.00474832	0.00431226
7.06831	0.00543052	0.00438556
7.0687	0.00414344	0.00453971
7.06909	0.00479965	0.00463413
7.06949	0.0020794	0.00481339
7.06988	-0.00388265	0.00494532
7.07027	-0.00668734	0.0051563
7.07067	-0.000970331	0.00539804
7.07106	-0.00269065	0.00562502
7.07146	-0.00594012	0.00589616
7.07185	-5.04429e-05	0.00630862
7.07224	-0.00295089	0.00662678
7.07264	-0.000466065	0.00706269
7.07303	0.00243894	0.00752971
7.07342	-0.00244648	0.00790365
7.07382	0.00488255	0.0085352
7.07421	-0.00189387	0.00909415
7.0746	0.000624139	0.00978062
7.075	0.00124561	0.0106699
